# Supplementary material for: Development and characterization of nanobodies that specifically target the oncogenic Phosphatase of Regenerating Liver-3 (PRL-3) and impact its interaction with a known binding partner, CNNM3
Source: PLoS One. 2023 May 23;18(5):e0285964. doi: 10.1371/journal.pone.0285964 (PMC10204944; doi:10.1371/journal.pone.0285964)
Supplement: S1 Table — Table 1 is uploaded separately as an Excel file. (XLSX) [file pone.0285964.s001.xlsx]

## Sheet: NB4
Supporting Table 1: Raw data for Nanobody 4 KD calculations using biolayer interferometry
Time (s)	Buffer only Binding (nm)	113.6nM Binding (nm)	227.3nM Binding (nm)	454.5nM Binding (nm)	1136nM Binding (nm)	2273nM Binding (nm)	4545nM Binding (nm)
0	0	0	0	0	0	0	0
0.2	-0.00405165	7.9636e-05	-0.000435126	-0.00426212	-0.000180074	-0.00165733	-0.00279701
0.4	-0.00593538	-0.00206267	0.000945737	-0.00387824	-0.00203602	-0.00309649	-0.000871909
0.6	-0.00633304	-0.00366659	0.000738481	-0.00376526	-0.00112646	-0.00284582	-0.00150446
0.8	-0.0079573	-0.00427247	0.00110398	-0.00402346	-0.00184492	-0.00329862	-0.00208847
1	-0.00727792	-0.00565459	0.00135243	-0.00458065	-0.00233158	-0.00337505	-0.00235605
1.2	-0.00730581	-0.00665283	0.000826965	-0.00450286	-0.00225461	-0.003208	-0.00172294
1.4	-0.00862701	-0.00541059	-0.000805287	-0.00486405	-0.00235416	-0.00381762	-0.00339476
1.6	-0.00897625	-0.00461867	-0.000687697	-0.00592214	-0.00188512	-0.00417571	-0.00270928
1.8	-0.00899034	-0.0050095	-0.00242364	-0.00464246	-0.000743283	-0.00493349	-0.0023279
2	-0.0109103	-0.00496955	-0.00285255	-0.00469545	-0.000115428	-0.00527356	-0.00190588
2.2	-0.0105692	-0.00497495	-0.00175658	-0.00364378	9.3623e-05	-0.0050784	-0.00277661
2.4	-0.0101	-0.00669061	-0.00148124	-0.00365982	-7.63249e-05	-0.00462261	-0.00322187
2.6	-0.0098129	-0.00703187	-0.00239759	-0.00389821	-0.00182968	-0.00557177	-0.00381067
2.8	-0.00929508	-0.00721659	-0.00167673	-0.00458983	-0.00220605	-0.00468774	-0.00413929
3	-0.00926983	-0.00702357	-0.00245663	-0.00371576	-0.00212084	-0.00594431	-0.00440022
3.2	-0.00974735	-0.0076296	-0.00372677	-0.00440918	-0.00187332	-0.00659447	-0.00408432
3.4	-0.00979985	-0.0080873	-0.00323969	-0.00448756	-0.000270234	-0.00756729	-0.00341126
3.6	-0.0103498	-0.0100717	-0.0023351	-0.00451751	0.000453535	-0.00752127	-0.00407466
3.8	-0.010532	-0.010323	-0.00217423	-0.00630329	-0.000705143	-0.00958959	-0.00516232
4	-0.00988908	-0.0107203	-0.00259058	-0.00721965	-0.000291879	-0.0102917	-0.005444
4.2	-0.0102388	-0.0115185	-0.0035203	-0.00627695	-0.000900835	-0.0105975	-0.00637892
4.4	-0.00956312	-0.0111505	-0.0044386	-0.00719552	-0.00118558	-0.0115792	-0.00741388
4.6	-0.00976866	-0.0104513	-0.00528031	-0.00673117	-0.00138247	-0.0124946	-0.00733399
4.8	-0.0096066	-0.0104053	-0.00587978	-0.00583026	-0.000502997	-0.0122503	-0.00810074
5	-0.0109381	-0.00970185	-0.00603721	-0.00605531	-0.000624695	-0.0119648	-0.00921442
5.2	-0.00982697	-0.00962133	-0.00490287	-0.007662	-0.00104048	-0.0126958	-0.00815051
5.4	-0.0102245	-0.00905579	-0.00557794	-0.00780644	-0.00124535	-0.0119842	-0.00736787
5.6	-0.0101031	-0.00782756	-0.00449137	-0.00842779	-0.000985985	-0.0117217	-0.00820396
5.8	-0.0106831	-0.00785465	-0.00496709	-0.0089168	-0.000788859	-0.0114619	-0.00688423
6	-0.0109947	-0.00865955	-0.00427343	-0.00957808	-0.00159472	-0.0120123	-0.00723777
6.2	-0.0114297	-0.00847601	-0.00521828	-0.010465	-0.00138656	-0.0118556	-0.00814674
6.4	-0.0114953	-0.00852941	-0.00497146	-0.0108148	-0.00190417	-0.0122134	-0.00921139
6.6	-0.0120646	-0.00977896	-0.00674986	-0.0113894	-0.00175142	-0.0125559	-0.00917226
6.8	-0.0125314	-0.0103173	-0.006457	-0.0115934	-0.00202329	-0.0138758	-0.00962425
7	-0.0117158	-0.0107308	-0.00722844	-0.0104814	-0.00268145	-0.0143476	-0.00885208
7.2	-0.012659	-0.0111653	-0.00745627	-0.0098852	-0.00222189	-0.015033	-0.00961373
7.4	-0.0133585	-0.0120232	-0.00897516	-0.00977043	-0.00316445	-0.0152784	-0.00876829
7.6	-0.01354	-0.0129779	-0.00965829	-0.00911674	-0.00389634	-0.0166061	-0.00900979
7.8	-0.0140316	-0.0138092	-0.0103505	-0.00959372	-0.00409617	-0.0162306	-0.0105878
8	-0.0143266	-0.0127321	-0.00919089	-0.0105315	-0.00267167	-0.0152845	-0.010954
8.2	-0.0141569	-0.0119112	-0.00975676	-0.0111629	-0.00293413	-0.0157731	-0.0107424
8.4	-0.0146935	-0.011827	-0.0082122	-0.011586	-0.00338692	-0.0172069	-0.0123292
8.6	-0.0138973	-0.0109857	-0.00864923	-0.0119351	-0.0039268	-0.0163191	-0.0118935
8.8	-0.0134721	-0.0101015	-0.00826832	-0.0121082	-0.00368168	-0.0164016	-0.0105759
9	-0.0135965	-0.0114707	-0.0102874	-0.0125117	-0.00542445	-0.0169519	-0.0118918
9.2	-0.0141456	-0.0123035	-0.00921784	-0.0123902	-0.00649359	-0.0171566	-0.0120668
9.4	-0.013732	-0.0128694	-0.0103775	-0.0126306	-0.00587004	-0.0172901	-0.0110669
9.6	-0.0144238	-0.0131851	-0.00852237	-0.0134326	-0.00642188	-0.0179529	-0.0108927
9.8	-0.0136884	-0.0129413	-0.00971995	-0.0132585	-0.00673872	-0.0191979	-0.0118064
10	-0.0139713	-0.0132581	-0.00886123	-0.0139417	-0.00591894	-0.020343	-0.0120334
10.2	-0.0142846	-0.0135673	-0.0104139	-0.0154095	-0.00530676	-0.0225548	-0.0128812
10.4	-0.0141857	-0.0142117	-0.00908539	-0.0146395	-0.00492758	-0.0223171	-0.0148296
10.6	-0.0142819	-0.013912	-0.0103745	-0.0145092	-0.00492358	-0.0236937	-0.0165848
10.8	-0.0156	-0.015132	-0.00981482	-0.0161114	-0.00551913	-0.024345	-0.0163483
11	-0.0146906	-0.0154195	-0.00974582	-0.0161742	-0.00610662	-0.025007	-0.016184
11.2	-0.0140721	-0.0159328	-0.0096327	-0.0152191	-0.00560351	-0.0247862	-0.0158443
11.4	-0.0142913	-0.0143723	-0.0113179	-0.0168001	-0.00602718	-0.0259291	-0.0157022
11.6	-0.014924	-0.0144575	-0.0117907	-0.0170582	-0.0056691	-0.0255119	-0.0148095
11.8	-0.0146286	-0.0135018	-0.0125612	-0.0173273	-0.0054257	-0.0255697	-0.015951
12	-0.0153211	-0.0129183	-0.0131187	-0.0167719	-0.00525835	-0.026101	-0.015683
12.2	-0.015843	-0.0128185	-0.0143199	-0.0176203	-0.00581758	-0.0247434	-0.015469
12.4	-0.0149734	-0.0140333	-0.0139651	-0.0181481	-0.00545322	-0.0245846	-0.0146626
12.6	-0.0132603	-0.0149067	-0.0140117	-0.0184264	-0.0048773	-0.0254564	-0.0158751
12.8	-0.0137947	-0.016496	-0.0139409	-0.0171971	-0.00542306	-0.0256077	-0.0147131
13	-0.0149051	-0.0172946	-0.0150229	-0.0191483	-0.00492332	-0.0258581	-0.0154814
13.2	-0.0151663	-0.017137	-0.0139153	-0.0189713	-0.0058143	-0.0273199	-0.0164783
13.4	-0.0162543	-0.0170095	-0.014672	-0.0178335	-0.00640652	-0.0268065	-0.0157232
13.6	-0.0183702	-0.0161839	-0.0146194	-0.0182254	-0.00643326	-0.0254176	-0.0162462
13.8	-0.0181048	-0.0156267	-0.0144823	-0.0190313	-0.00666827	-0.0257924	-0.0161145
14	-0.0180955	-0.0149274	-0.014822	-0.0185656	-0.00717809	-0.0255266	-0.0151552
14.2	-0.0179791	-0.014946	-0.0154417	-0.0182881	-0.00743546	-0.0254543	-0.0161199
14.4	-0.0172191	-0.0155962	-0.015842	-0.0187964	-0.00757552	-0.0264146	-0.0170176
14.6	-0.0173799	-0.01545	-0.0161169	-0.0185523	-0.00792006	-0.0276079	-0.0165965
14.8	-0.0177228	-0.0161541	-0.0157489	-0.0187099	-0.00744105	-0.0272815	-0.0179125
15	-0.0175655	-0.0169375	-0.0156069	-0.0190568	-0.00824023	-0.0268331	-0.0189096
15.2	-0.0181573	-0.0163017	-0.0151995	-0.0197928	-0.00778288	-0.027711	-0.0174186
15.4	-0.0190103	-0.0153038	-0.0154728	-0.0208393	-0.0082043	-0.027335	-0.0176436
15.6	-0.0175999	-0.0172509	-0.0159727	-0.0215768	-0.00908301	-0.0269533	-0.0182194
15.8	-0.0174194	-0.0161727	-0.0159763	-0.0223025	-0.00967542	-0.0267805	-0.0189852
16	-0.0167166	-0.016321	-0.0160954	-0.0215867	-0.00937599	-0.0272808	-0.0196332
16.2	-0.0161717	-0.0186439	-0.0158545	-0.0217141	-0.00898422	-0.0265503	-0.0204525
16.4	-0.0161486	-0.0197692	-0.0152194	-0.0213348	-0.00892682	-0.0274493	-0.0219219
16.6	-0.0177485	-0.0190955	-0.0150346	-0.021816	-0.00912102	-0.0295038	-0.0215972
16.8	-0.0177622	-0.02016	-0.0151726	-0.0212997	-0.00873421	-0.0306485	-0.0209962
17	-0.0182115	-0.0212156	-0.0153994	-0.0215576	-0.00849312	-0.031016	-0.0202988
17.2	-0.0178393	-0.0194101	-0.0170368	-0.0222807	-0.0092445	-0.0323046	-0.0212885
17.4	-0.0173643	-0.0195508	-0.01616	-0.0222827	-0.00971566	-0.0330896	-0.0206653
17.6	-0.0168624	-0.0197017	-0.0169504	-0.0223377	-0.00973645	-0.0325218	-0.0204457
17.8	-0.0159012	-0.0199822	-0.0183814	-0.0219212	-0.0109706	-0.0323076	-0.0196741
18	-0.0158862	-0.0201462	-0.0183141	-0.0223195	-0.0114733	-0.0334123	-0.0203456
18.2	-0.0171974	-0.0210324	-0.018841	-0.021922	-0.0106784	-0.0331239	-0.0193207
18.4	-0.0174255	-0.0217946	-0.0196662	-0.0227053	-0.0103464	-0.0324484	-0.0205434
18.6	-0.0177926	-0.0212004	-0.0203575	-0.0223411	-0.00979409	-0.0326043	-0.0214018
18.8	-0.0198696	-0.0210261	-0.0207358	-0.022764	-0.00895279	-0.0327564	-0.0234037
19	-0.0197695	-0.0208922	-0.0203682	-0.0229372	-0.00909258	-0.0319742	-0.0231639
19.2	-0.0197234	-0.0205317	-0.0194335	-0.0232335	-0.00958503	-0.0311632	-0.0251317
19.4	-0.0198604	-0.0197756	-0.0209865	-0.0229134	-0.00937259	-0.0317718	-0.0237985
19.6	-0.0198274	-0.0203264	-0.0205971	-0.0236067	-0.0110468	-0.0320469	-0.0247354
19.8	-0.0185863	-0.0216135	-0.0195447	-0.0238865	-0.0112103	-0.0332613	-0.0245576
20	-0.0192875	-0.0204482	-0.0208283	-0.0245625	-0.0115316	-0.0337552	-0.0259663
20.2	-0.0189198	-0.0205958	-0.0216713	-0.0244541	-0.0121156	-0.0354608	-0.0240151
20.4	-0.0192684	-0.0214967	-0.02089	-0.0236858	-0.01285	-0.0354305	-0.0249773
20.6	-0.0202215	-0.0226075	-0.0212208	-0.0228729	-0.0122444	-0.0364033	-0.0235814
20.8	-0.0204592	-0.0217471	-0.0216785	-0.0237504	-0.0128347	-0.0358329	-0.0227985
21	-0.0207602	-0.023656	-0.0213437	-0.0241676	-0.0126111	-0.0361467	-0.0219418
21.2	-0.0209505	-0.0230812	-0.0210696	-0.0242279	-0.0132239	-0.035114	-0.023331
21.4	-0.0207966	-0.0224213	-0.0216531	-0.0264304	-0.0141509	-0.035167	-0.023183
21.6	-0.0198472	-0.021213	-0.0215785	-0.0271508	-0.0148482	-0.033773	-0.0235483
21.8	-0.0194814	-0.0219291	-0.0229841	-0.0273617	-0.0143247	-0.0342668	-0.024112
22	-0.0190523	-0.020752	-0.0230998	-0.0266034	-0.0151748	-0.0338628	-0.0251949
22.2	-0.0192286	-0.0223556	-0.0231146	-0.0270731	-0.0142377	-0.0351815	-0.0251276
22.4	-0.0204938	-0.0233794	-0.0220023	-0.0266595	-0.0131028	-0.0352108	-0.0256505
22.6	-0.0207963	-0.0245711	-0.02221	-0.0270779	-0.0126753	-0.0362546	-0.0259576
22.8	-0.0226168	-0.0252324	-0.0213227	-0.0275323	-0.0129245	-0.0370533	-0.0260353
23	-0.0236233	-0.0257415	-0.0217125	-0.0278069	-0.0118003	-0.0379195	-0.0267701
23.2	-0.0239335	-0.0252388	-0.0211895	-0.0276038	-0.0125285	-0.0364046	-0.0274603
23.4	-0.0229998	-0.0246364	-0.0213776	-0.0279788	-0.0125033	-0.0380866	-0.0281361
23.6	-0.0237405	-0.0250676	-0.0211078	-0.0273627	-0.0130797	-0.0387148	-0.0286718
23.8	-0.0236354	-0.0250299	-0.0214848	-0.0281507	-0.0133077	-0.0385318	-0.0307291
24	-0.0218583	-0.0245384	-0.0219674	-0.0279293	-0.0134299	-0.0391652	-0.0292152
24.2	-0.0211691	-0.0248836	-0.0224893	-0.0284425	-0.0139786	-0.0416237	-0.0289254
24.4	-0.0217158	-0.0257858	-0.0235292	-0.0290065	-0.0153054	-0.0408816	-0.028628
24.6	-0.0215845	-0.0243158	-0.0234277	-0.0307315	-0.0142724	-0.041509	-0.0301271
24.8	-0.0207425	-0.0234289	-0.0230964	-0.0304151	-0.0143265	-0.0413807	-0.0295343
25	-0.022149	-0.0241194	-0.02196	-0.0312636	-0.015119	-0.0408001	-0.0296527
25.2	-0.0218846	-0.0235962	-0.0235466	-0.0301635	-0.0139829	-0.0397811	-0.0302985
25.4	-0.0215182	-0.0237187	-0.0237376	-0.0296644	-0.0128193	-0.040233	-0.0302566
25.6	-0.0214766	-0.0250861	-0.0248304	-0.0286898	-0.0134597	-0.0397779	-0.0286833
25.8	-0.0215054	-0.0257324	-0.0254146	-0.0281269	-0.0142149	-0.0394401	-0.028765
26	-0.0213317	-0.0253629	-0.0263709	-0.0282811	-0.0145552	-0.0394982	-0.0301291
26.2	-0.0217847	-0.0269611	-0.0255021	-0.0283555	-0.0151372	-0.0401414	-0.0306441
26.4	-0.0212223	-0.0270556	-0.0246694	-0.0280118	-0.0164267	-0.0392977	-0.0313052
26.6	-0.0204097	-0.0273454	-0.0254248	-0.0282592	-0.0159016	-0.0395864	-0.0323048
26.8	-0.020444	-0.0267298	-0.0251282	-0.0286886	-0.0153596	-0.0409281	-0.0328643
27	-0.0195898	-0.0278338	-0.0249845	-0.0281295	-0.0152555	-0.0419373	-0.0335108
27.2	-0.0206246	-0.0276899	-0.0248825	-0.0305152	-0.0158587	-0.0414672	-0.0320152
27.4	-0.0214998	-0.0265984	-0.0250242	-0.0309015	-0.0154355	-0.043408	-0.0308168
27.6	-0.0229402	-0.0262661	-0.022863	-0.0310922	-0.0166187	-0.0432809	-0.0310184
27.8	-0.0233063	-0.0266877	-0.0237331	-0.0309476	-0.0171675	-0.043527	-0.0304343
28	-0.0241156	-0.0266869	-0.0244545	-0.03174	-0.0172627	-0.0429444	-0.0302871
28.2	-0.0232808	-0.0272138	-0.0243359	-0.0314054	-0.0174008	-0.0451884	-0.0324877
28.4	-0.0248534	-0.0280258	-0.0259131	-0.0317709	-0.0171597	-0.0438891	-0.0347051
28.6	-0.0240555	-0.0279255	-0.0270222	-0.0313093	-0.0167991	-0.0447498	-0.0347937
28.8	-0.0240243	-0.0284811	-0.0280027	-0.031652	-0.0155243	-0.0434512	-0.0346121
29	-0.0237488	-0.0280812	-0.0269023	-0.0311714	-0.0154694	-0.0437555	-0.0338997
29.2	-0.0238103	-0.028129	-0.0285383	-0.0302031	-0.0145533	-0.04192	-0.0337349
29.4	-0.0215355	-0.0277761	-0.0286539	-0.0310335	-0.0152156	-0.0435568	-0.0325805
29.6	-0.0219712	-0.0286194	-0.0289161	-0.0308252	-0.015326	-0.0429283	-0.031842
29.8	-0.0220196	-0.0280544	-0.0273393	-0.0309141	-0.0172309	-0.0438343	-0.0323812
30	0.0636164	0.0116915	0.0110594	0.0401265	0.0451309	-0.0322092	0.0496808
30.2	0.056358	0.0434238	0.0521278	0.0869307	0.0672466	0.0112457	0.082256
30.4	0.0490454	0.0833893	0.118015	0.148033	0.108809	0.0692086	0.128727
30.6	0.0520457	0.124973	0.176827	0.217684	0.153369	0.126778	0.179179
30.8	0.0527406	0.161932	0.232648	0.27487	0.193077	0.171203	0.226538
31	0.0506358	0.197932	0.283805	0.326891	0.229658	0.219184	0.268085
31.2	0.0512456	0.232675	0.337433	0.377303	0.270425	0.265315	0.311695
31.4	0.0537324	0.268444	0.379785	0.423578	0.30667	0.306855	0.351752
31.6	0.0530711	0.298491	0.421078	0.462814	0.34156	0.343853	0.390714
31.8	0.0530855	0.325419	0.45415	0.49363	0.3706	0.374312	0.421975
32	0.0516176	0.351071	0.483964	0.52399	0.400281	0.404876	0.450553
32.2	0.0506042	0.375827	0.511009	0.550561	0.425836	0.430757	0.475641
32.4	0.0486289	0.396795	0.5337	0.573234	0.450407	0.451651	0.49865
32.6	0.0480103	0.418247	0.552738	0.593821	0.469738	0.474216	0.520315
32.8	0.0471365	0.437002	0.571119	0.60901	0.489593	0.491443	0.539475
33	0.0473067	0.455653	0.585378	0.624813	0.506605	0.506048	0.555134
33.2	0.047451	0.471382	0.60053	0.639489	0.522603	0.520628	0.571797
33.4	0.0470139	0.487788	0.612838	0.649616	0.538498	0.534779	0.584956
33.6	0.0472983	0.50255	0.624129	0.658787	0.552866	0.545759	0.597473
33.8	0.0473788	0.514055	0.634262	0.669438	0.565886	0.556774	0.607573
34	0.0471741	0.526534	0.644216	0.677437	0.578054	0.565647	0.616405
34.2	0.047598	0.537614	0.650731	0.682939	0.587038	0.575267	0.623511
34.4	0.0480103	0.546911	0.658416	0.690022	0.5952	0.583078	0.632951
34.6	0.0476175	0.556538	0.664679	0.6989	0.605083	0.591567	0.639876
34.8	0.0478921	0.568858	0.671585	0.704652	0.614018	0.59729	0.64653
35	0.0476043	0.576801	0.676633	0.708639	0.621691	0.605056	0.653766
35.2	0.0466641	0.584074	0.682227	0.71348	0.629358	0.609413	0.659681
35.4	0.0462567	0.592974	0.686239	0.718145	0.636126	0.61434	0.662638
35.6	0.0453518	0.600237	0.691737	0.720108	0.640663	0.618691	0.666825
35.8	0.0445738	0.605532	0.69489	0.72309	0.647429	0.623343	0.670431
36	0.0443209	0.612314	0.697471	0.7266	0.652234	0.625671	0.674341
36.2	0.0431155	0.617427	0.699856	0.730067	0.655732	0.629031	0.678357
36.4	0.0425897	0.622201	0.702236	0.731873	0.660542	0.632031	0.68275
36.6	0.0440395	0.626191	0.704504	0.73476	0.665244	0.6343	0.685149
36.8	0.0428713	0.631252	0.707401	0.737561	0.667277	0.636847	0.688757
37	0.043191	0.634828	0.710421	0.738848	0.671914	0.639776	0.68936
37.2	0.0440562	0.641808	0.713389	0.740015	0.67641	0.642664	0.691166
37.4	0.0438187	0.645128	0.715482	0.742677	0.67991	0.645206	0.693319
37.6	0.0427378	0.649986	0.717736	0.744308	0.681908	0.647762	0.695667
37.8	0.0438894	0.654336	0.722131	0.746511	0.685146	0.650666	0.696935
38	0.0430776	0.658976	0.723781	0.749028	0.68664	0.652469	0.699439
38.2	0.0438357	0.660417	0.724676	0.751574	0.689376	0.655102	0.700893
38.4	0.0440286	0.664997	0.725685	0.753926	0.690929	0.656392	0.702285
38.6	0.0439055	0.667959	0.727655	0.754593	0.69417	0.65873	0.703635
38.8	0.0428724	0.668485	0.726289	0.755002	0.695911	0.660558	0.704864
39	0.0435874	0.670815	0.726787	0.757755	0.697477	0.663098	0.707564
39.2	0.0434035	0.673232	0.729178	0.757746	0.6986	0.663731	0.708535
39.4	0.0433067	0.675652	0.730994	0.758258	0.701394	0.664542	0.709951
39.6	0.0433827	0.677946	0.73134	0.760258	0.703567	0.66567	0.711037
39.8	0.0430298	0.68112	0.733726	0.762275	0.704607	0.666882	0.711765
40	0.0432082	0.681829	0.735735	0.761673	0.707512	0.667539	0.710447
40.2	0.042046	0.685259	0.736378	0.764685	0.709284	0.668967	0.712546
40.4	0.0419909	0.684937	0.738031	0.76544	0.709689	0.671025	0.713543
40.6	0.0430555	0.685354	0.739582	0.767338	0.710879	0.672846	0.713064
40.8	0.0445566	0.686706	0.740028	0.767926	0.713454	0.673475	0.712266
41	0.0442888	0.68743	0.741079	0.768953	0.71374	0.675614	0.714215
41.2	0.04456	0.687504	0.741764	0.76983	0.716286	0.677493	0.713567
41.4	0.0450925	0.6899	0.744305	0.771053	0.718602	0.678728	0.714308
41.6	0.0445558	0.693376	0.745403	0.771808	0.719559	0.67892	0.715809
41.8	0.0439719	0.695196	0.746478	0.772404	0.719235	0.680174	0.718979
42	0.04439	0.697753	0.747497	0.773266	0.720523	0.680437	0.719968
42.2	0.0453412	0.699006	0.74905	0.773224	0.720192	0.680152	0.721307
42.4	0.0449805	0.700108	0.747729	0.773651	0.721036	0.681497	0.720867
42.6	0.0440614	0.699645	0.7487	0.773803	0.722166	0.682771	0.721333
42.8	0.0451017	0.702536	0.749666	0.774428	0.72457	0.683893	0.722172
43	0.0458124	0.704452	0.750494	0.775907	0.725827	0.685921	0.721682
43.2	0.0453298	0.705025	0.750546	0.776072	0.725981	0.687308	0.722678
43.4	0.0452667	0.706932	0.751633	0.777913	0.726724	0.686782	0.723249
43.6	0.0470931	0.708495	0.751266	0.778443	0.727338	0.687885	0.724431
43.8	0.0458211	0.707476	0.75138	0.780137	0.728556	0.687327	0.722431
44	0.0452094	0.708687	0.753084	0.780919	0.729996	0.687093	0.724169
44.2	0.0464154	0.710011	0.754018	0.781967	0.731972	0.687912	0.724516
44.4	0.0467377	0.708936	0.754368	0.782668	0.7322	0.688479	0.724366
44.6	0.0462041	0.709817	0.755353	0.783867	0.732507	0.689649	0.725597
44.8	0.0459356	0.711394	0.756122	0.784715	0.732282	0.691265	0.727442
45	0.0458656	0.710837	0.755021	0.784445	0.732603	0.692485	0.728369
45.2	0.0446146	0.711842	0.755007	0.785559	0.732134	0.69263	0.72869
45.4	0.0463819	0.713732	0.755911	0.784348	0.733429	0.694209	0.729307
45.6	0.0468238	0.71488	0.755925	0.784713	0.733874	0.693265	0.728142
45.8	0.0474718	0.715462	0.756635	0.785563	0.734431	0.694068	0.730356
46	0.0474767	0.717337	0.757039	0.786729	0.734552	0.694525	0.730393
46.2	0.0476998	0.71806	0.75785	0.786632	0.736654	0.695103	0.731218
46.4	0.0457659	0.718538	0.758111	0.787929	0.736668	0.695009	0.732036
46.6	0.0455086	0.718944	0.758958	0.788574	0.737493	0.695491	0.732936
46.8	0.0466954	0.720115	0.758469	0.788301	0.738509	0.696353	0.732876
47	0.0471345	0.720299	0.758863	0.788812	0.738929	0.697585	0.733039
47.2	0.0461904	0.720427	0.758901	0.790125	0.739208	0.697576	0.733536
47.4	0.0467601	0.722161	0.759216	0.791189	0.740239	0.697567	0.733364
47.6	0.0463547	0.722524	0.758958	0.791541	0.740294	0.697955	0.735278
47.8	0.0458812	0.722506	0.759231	0.792356	0.740335	0.697671	0.73441
48	0.0459956	0.723264	0.761626	0.793274	0.74153	0.697734	0.733807
48.2	0.0468196	0.724769	0.762811	0.792626	0.741224	0.697529	0.734159
48.4	0.0465653	0.725105	0.763558	0.791749	0.741406	0.698089	0.734837
48.6	0.0461179	0.725272	0.764077	0.792705	0.742734	0.699781	0.733779
48.8	0.0466975	0.72638	0.764495	0.791249	0.743382	0.699142	0.734863
49	0.0453139	0.726813	0.763062	0.790587	0.743814	0.698242	0.735763
49.2	0.0457636	0.727933	0.762164	0.792051	0.744358	0.70029	0.735463
49.4	0.0471722	0.728645	0.761479	0.792246	0.74474	0.701557	0.735362
49.6	0.0478534	0.730357	0.76342	0.792054	0.745119	0.701173	0.735136
49.8	0.0475991	0.730444	0.76474	0.793169	0.743908	0.703376	0.734879
50	0.0483774	0.730759	0.764522	0.794924	0.743074	0.704233	0.73563
50.2	0.0485693	0.730754	0.765796	0.794494	0.742803	0.704564	0.736133
50.4	0.0469302	0.729462	0.76807	0.795816	0.743953	0.70507	0.737122
50.6	0.0475702	0.729475	0.766748	0.79605	0.744742	0.705825	0.7386
50.8	0.0476912	0.730225	0.766718	0.797329	0.747663	0.705018	0.739043
51	0.0485028	0.730869	0.768527	0.795571	0.749222	0.705023	0.73978
51.2	0.0477284	0.731057	0.769468	0.796872	0.750359	0.704948	0.740396
51.4	0.0481836	0.732204	0.769062	0.796865	0.750515	0.704471	0.738701
51.6	0.0484717	0.732985	0.770247	0.796909	0.749556	0.704448	0.737969
51.8	0.0474648	0.733203	0.771424	0.796727	0.749684	0.706459	0.73912
52	0.0467447	0.73401	0.771256	0.797931	0.74929	0.708489	0.738812
52.2	0.0468067	0.734378	0.770735	0.798036	0.750798	0.70814	0.739278
52.4	0.0473439	0.735018	0.770375	0.799244	0.749991	0.709007	0.741443
52.6	0.0475568	0.73564	0.770729	0.80027	0.750975	0.70955	0.742426
52.8	0.0470272	0.73553	0.770432	0.800749	0.751439	0.708785	0.742072
53	0.0472004	0.735429	0.770511	0.801276	0.752119	0.707291	0.741076
53.2	0.0472687	0.736028	0.771314	0.801557	0.752329	0.708193	0.74034
53.4	0.0476957	0.736572	0.771157	0.802341	0.753817	0.707565	0.740831
53.6	0.0473482	0.735642	0.772114	0.802193	0.754244	0.708167	0.740921
53.8	0.04937	0.734681	0.772836	0.801848	0.754027	0.708748	0.739578
54	0.0496011	0.729382	0.771906	0.802579	0.754311	0.708934	0.740523
54.2	0.0508787	0.727182	0.771803	0.802321	0.753947	0.70852	0.739897
54.4	0.0504136	0.725893	0.772406	0.802605	0.753439	0.709617	0.739831
54.6	0.050376	0.723349	0.771169	0.803015	0.754183	0.709345	0.739172
54.8	0.0502169	0.722828	0.769373	0.80399	0.754307	0.708075	0.74101
55	0.0504521	0.725901	0.771063	0.803084	0.755147	0.708704	0.740399
55.2	0.0503642	0.726303	0.771408	0.804292	0.755732	0.709069	0.741762
55.4	0.0513486	0.725987	0.771231	0.803532	0.756827	0.708207	0.740361
55.6	0.0513469	0.727419	0.773223	0.803811	0.757752	0.708303	0.741404
55.8	0.0518108	0.726789	0.774805	0.80462	0.75867	0.709466	0.741422
56	0.0517211	0.727368	0.774959	0.805365	0.757646	0.708935	0.742386
56.2	0.050939	0.727108	0.775518	0.804423	0.757082	0.708694	0.74202
56.4	0.0499242	0.727127	0.777608	0.805082	0.756947	0.710443	0.744337
56.6	0.0496709	0.727402	0.778108	0.805514	0.755579	0.710715	0.744269
56.8	0.048921	0.728758	0.778987	0.805488	0.755126	0.710975	0.743622
57	0.0494592	0.728917	0.779559	0.805273	0.756535	0.711885	0.743326
57.2	0.0492456	0.729586	0.779113	0.806459	0.755697	0.712194	0.744468
57.4	0.0507213	0.729983	0.778778	0.806408	0.7563	0.712241	0.743817
57.6	0.0507779	0.729983	0.778314	0.807194	0.75771	0.711833	0.742875
57.8	0.0504572	0.730452	0.77765	0.807814	0.758241	0.711814	0.744215
58	0.0518658	0.729262	0.777108	0.807444	0.757838	0.711756	0.744134
58.2	0.0526989	0.728669	0.777288	0.806008	0.759706	0.712305	0.744091
58.4	0.0513139	0.728915	0.775889	0.805931	0.758849	0.712716	0.744065
58.6	0.0520881	0.728498	0.775257	0.804987	0.759494	0.714172	0.744518
58.8	0.0524576	0.72916	0.776848	0.804908	0.758925	0.714769	0.74432
59	0.0507461	0.730034	0.776674	0.806307	0.758783	0.715542	0.745415
59.2	0.0503164	0.731412	0.777627	0.807814	0.758956	0.716332	0.745163
59.4	0.0511228	0.73142	0.779249	0.807965	0.760231	0.715381	0.744884
59.6	0.0504127	0.731568	0.779869	0.808298	0.759904	0.714154	0.745461
59.8	0.0500758	0.73159	0.77867	0.807523	0.76011	0.714418	0.745225
60	-0.0270709	0.68019	0.730364	0.749736	0.705518	0.690666	0.695585
60.2	-0.0317402	0.680838	0.734793	0.745428	0.697226	0.689471	0.693126
60.4	-0.0304507	0.676938	0.73478	0.744099	0.696912	0.685588	0.689707
60.6	-0.033497	0.681332	0.734973	0.744006	0.693449	0.688683	0.688984
60.8	-0.0299589	0.679136	0.733336	0.742752	0.695156	0.686275	0.689725
61	-0.0326446	0.678212	0.736216	0.74174	0.692939	0.685745	0.688361
61.2	-0.0324286	0.679284	0.73695	0.741399	0.694118	0.685951	0.687999
61.4	-0.0330039	0.67902	0.737289	0.742622	0.694276	0.687016	0.687905
61.6	-0.0326521	0.678145	0.737216	0.741902	0.696604	0.686728	0.687722
61.8	-0.0324411	0.677857	0.738289	0.742426	0.696454	0.686662	0.68716
62	-0.0320609	0.680043	0.737089	0.742109	0.696334	0.686752	0.68706
62.2	-0.0321218	0.678525	0.737033	0.74373	0.69596	0.686532	0.685673
62.4	-0.032403	0.680242	0.737324	0.744602	0.696819	0.684846	0.686007
62.6	-0.0341089	0.680825	0.739105	0.746423	0.695599	0.684917	0.685509
62.8	-0.0358944	0.681363	0.738322	0.747213	0.695883	0.684683	0.686705
63	-0.0353526	0.679481	0.740059	0.748519	0.69664	0.683898	0.687347
63.2	-0.0356322	0.679818	0.740528	0.748205	0.696302	0.68332	0.688555
63.4	-0.035704	0.679398	0.74096	0.747036	0.69706	0.684389	0.688138
63.6	-0.0350088	0.67967	0.740217	0.747041	0.6978	0.683286	0.688533
63.8	-0.0352474	0.67899	0.741759	0.746502	0.698368	0.683203	0.687072
64	-0.0350413	0.680119	0.74191	0.746866	0.69742	0.685069	0.68643
64.2	-0.0359738	0.680506	0.741353	0.746508	0.697369	0.685345	0.686339
64.4	-0.0357291	0.680664	0.74143	0.746753	0.696021	0.686214	0.685606
64.6	-0.0347529	0.680927	0.741372	0.745825	0.694956	0.686773	0.686088
64.8	-0.0344812	0.681976	0.741206	0.74516	0.694702	0.687292	0.687733
65	-0.0350253	0.681821	0.740251	0.745083	0.695214	0.685554	0.687442
65.2	-0.03377	0.680937	0.74025	0.744677	0.695929	0.685537	0.688217
65.4	-0.0330043	0.679272	0.739492	0.744079	0.695851	0.685598	0.689537
65.6	-0.0346409	0.679569	0.740123	0.743842	0.697062	0.684813	0.690348
65.8	-0.0338813	0.680082	0.741159	0.745324	0.696865	0.685606	0.688936
66	-0.0330387	0.67984	0.740665	0.744748	0.697801	0.686307	0.689593
66.2	-0.0337272	0.679695	0.740452	0.745475	0.697369	0.686	0.689237
66.4	-0.0347854	0.681139	0.741714	0.745292	0.69816	0.684547	0.689289
66.6	-0.0338994	0.680027	0.741991	0.745931	0.696886	0.685701	0.689267
66.8	-0.0337424	0.677754	0.740816	0.744719	0.697688	0.684884	0.689898
67	-0.0348256	0.678066	0.741111	0.744751	0.69608	0.683504	0.689493
67.2	-0.0355541	0.678571	0.741895	0.74476	0.69609	0.684701	0.689055
67.4	-0.0360407	0.677821	0.741833	0.745709	0.694465	0.68549	0.690107
67.6	-0.0365246	0.677737	0.741962	0.746413	0.694802	0.685087	0.689096
67.8	-0.0372921	0.679077	0.741542	0.746763	0.695065	0.68502	0.688342
68	-0.0370032	0.678544	0.742413	0.745909	0.695767	0.686517	0.686837
68.2	-0.0359356	0.677981	0.742444	0.746263	0.696457	0.686131	0.68672
68.4	-0.0355657	0.677598	0.741963	0.744782	0.696704	0.68645	0.685372
68.6	-0.0341872	0.677902	0.741423	0.743652	0.696578	0.68639	0.684972
68.8	-0.0344975	0.678169	0.742279	0.74394	0.695958	0.686276	0.686411
69	-0.0342613	0.676735	0.741155	0.745521	0.696292	0.686704	0.688064
69.2	-0.035231	0.677347	0.741486	0.743967	0.694545	0.685949	0.688359
69.4	-0.0345749	0.677484	0.741709	0.744639	0.695306	0.684901	0.688171
69.6	-0.0363318	0.67754	0.740728	0.745035	0.694619	0.685087	0.689141
69.8	-0.0355809	0.677185	0.739573	0.744825	0.694072	0.684822	0.687672
70	-0.0362919	0.678105	0.740746	0.744353	0.693961	0.684907	0.687374
70.2	-0.0366406	0.677554	0.74008	0.74449	0.694742	0.684978	0.686888
70.4	-0.0369508	0.677533	0.739466	0.745042	0.694161	0.686112	0.686638
70.6	-0.03542	0.677513	0.740484	0.745459	0.694921	0.686595	0.685962
70.8	-0.0357221	0.676385	0.741511	0.745713	0.694813	0.686693	0.685862
71	-0.0359507	0.67722	0.741221	0.743721	0.694434	0.687047	0.686387
71.2	-0.0349473	0.676992	0.741821	0.744505	0.69506	0.687379	0.686761
71.4	-0.035337	0.676639	0.741832	0.744321	0.695416	0.686447	0.687781
71.6	-0.0354846	0.676595	0.742096	0.743888	0.695444	0.687139	0.68812
71.8	-0.0355148	0.676332	0.742	0.743801	0.695858	0.687816	0.687481
72	-0.0348905	0.674645	0.739672	0.744198	0.69561	0.686546	0.686962
72.2	-0.0352934	0.675681	0.737734	0.744396	0.694209	0.686392	0.686985
72.4	-0.0349469	0.675756	0.738935	0.742772	0.693631	0.686118	0.685862
72.6	-0.034943	0.675469	0.739152	0.741712	0.692622	0.68481	0.68546
72.8	-0.0357398	0.67602	0.738727	0.740326	0.691691	0.683871	0.684946
73	-0.0353291	0.676856	0.739638	0.740745	0.691785	0.684648	0.685477
73.2	-0.0346829	0.676702	0.740991	0.738961	0.692348	0.684333	0.68513
73.4	-0.0356404	0.676667	0.740159	0.739282	0.692789	0.68418	0.685299
73.6	-0.0363701	0.677005	0.73901	0.739804	0.692626	0.683977	0.685298
73.8	-0.0356352	0.677402	0.739043	0.740063	0.693033	0.684668	0.686704
74	-0.0363737	0.677898	0.740063	0.740136	0.692526	0.683631	0.68539
74.2	-0.0376598	0.677584	0.739612	0.741219	0.692551	0.683302	0.685156
74.4	-0.0365509	0.677662	0.738968	0.742468	0.691821	0.683701	0.685656
74.6	-0.0361217	0.676984	0.739571	0.742603	0.692088	0.683316	0.686576
74.8	-0.0366396	0.676332	0.739362	0.743217	0.692195	0.682831	0.685728
75	-0.0362842	0.676113	0.739071	0.743472	0.693384	0.682834	0.685811
75.2	-0.0356463	0.675322	0.739753	0.743104	0.693082	0.682207	0.686252
75.4	-0.0355849	0.675035	0.739849	0.741593	0.693059	0.681616	0.685134
75.6	-0.0356369	0.674777	0.73965	0.740323	0.693216	0.681664	0.683488
75.8	-0.0352503	0.674016	0.739639	0.739841	0.693181	0.681805	0.684049
76	-0.0352551	0.674543	0.738898	0.73948	0.692789	0.681482	0.684605
76.2	-0.0358157	0.673904	0.739386	0.739113	0.692215	0.682166	0.684373
76.4	-0.0357311	0.674946	0.739955	0.740228	0.691876	0.682539	0.684292
76.6	-0.0352425	0.674433	0.739264	0.740718	0.691587	0.683197	0.684073
76.8	-0.0354519	0.676086	0.739984	0.74023	0.691177	0.682711	0.682868
77	-0.0357059	0.675163	0.740295	0.740268	0.692079	0.683013	0.682449
77.2	-0.0338969	0.676078	0.739476	0.739655	0.692984	0.683051	0.681751
77.4	-0.0344789	0.675725	0.738553	0.738712	0.693176	0.682499	0.682343
77.6	-0.0339791	0.675502	0.739751	0.738996	0.693395	0.681975	0.683391
77.8	-0.0338265	0.673751	0.73852	0.739138	0.69391	0.682158	0.683983
78	-0.0336612	0.673734	0.739198	0.738656	0.692476	0.681588	0.683768
78.2	-0.0359788	0.673295	0.73917	0.739838	0.69253	0.680911	0.684334
78.4	-0.0367757	0.672229	0.73898	0.74026	0.693114	0.682047	0.68321
78.6	-0.0375023	0.672712	0.736846	0.740917	0.694033	0.681809	0.682287
78.8	-0.0377395	0.672708	0.736634	0.740621	0.693016	0.68267	0.682731
79	-0.039357	0.673007	0.737316	0.740905	0.693125	0.682776	0.682835
79.2	-0.0389702	0.672202	0.736274	0.740669	0.69276	0.683644	0.682155
79.4	-0.0384953	0.672379	0.737018	0.740214	0.692494	0.682012	0.682825
79.6	-0.0384065	0.672059	0.737644	0.738939	0.691334	0.682428	0.683569
79.8	-0.0379069	0.671917	0.738102	0.73875	0.692327	0.680188	0.684151
80	-0.0367915	0.670271	0.737126	0.739251	0.692599	0.680076	0.684074
80.2	-0.0355995	0.671668	0.737332	0.738733	0.692613	0.679721	0.684781
80.4	-0.0346055	0.670706	0.737337	0.739234	0.691374	0.680131	0.684769
80.6	-0.0354365	0.669664	0.737575	0.740071	0.691686	0.679553	0.684401
80.8	-0.03598	0.670616	0.736509	0.740974	0.690884	0.681263	0.682471
81	-0.0354124	0.669857	0.735051	0.74058	0.690083	0.680882	0.682192
81.2	-0.0356865	0.668983	0.734681	0.740447	0.6889	0.680472	0.681449
81.4	-0.0369123	0.669824	0.734733	0.739838	0.690162	0.680884	0.681029
81.6	-0.0369897	0.670765	0.733959	0.739391	0.689481	0.68063	0.679756
81.8	-0.038169	0.670286	0.734399	0.738629	0.688569	0.679653	0.681298
82	-0.0388968	0.671947	0.735363	0.73699	0.688259	0.680406	0.681709
82.2	-0.0378515	0.671771	0.736326	0.736316	0.688816	0.681517	0.682498
82.4	-0.0384576	0.670695	0.73512	0.736144	0.687791	0.681054	0.682157
82.6	-0.0384099	0.670318	0.735921	0.734909	0.687159	0.681218	0.683553
82.8	-0.0361041	0.670357	0.735686	0.735352	0.68779	0.680838	0.681427
83	-0.0363623	0.670022	0.73651	0.735918	0.688185	0.680076	0.681204
83.2	-0.0380012	0.669928	0.736129	0.736481	0.689017	0.679498	0.680177
83.4	-0.0372629	0.671637	0.73686	0.736404	0.688912	0.680171	0.680776
83.6	-0.0372191	0.671582	0.736859	0.736853	0.689921	0.679701	0.680906
83.8	-0.0382308	0.671553	0.737002	0.735362	0.689049	0.680253	0.682555
84	-0.0386352	0.672175	0.736929	0.735087	0.689572	0.680516	0.682376
84.2	-0.0381051	0.671786	0.735987	0.735798	0.688741	0.680857	0.682225
84.4	-0.0383064	0.670087	0.735323	0.735776	0.688038	0.680477	0.682722
84.6	-0.0381259	0.668922	0.734628	0.736267	0.687115	0.679606	0.681791
84.8	-0.0397684	0.668203	0.734171	0.737392	0.687753	0.679515	0.6819
85	-0.038631	0.666877	0.732894	0.73827	0.686832	0.679343	0.682931
85.2	-0.0388816	0.666122	0.733639	0.737622	0.687224	0.678793	0.68345
85.4	-0.0387529	0.666393	0.733959	0.737902	0.688807	0.678986	0.683137
85.6	-0.0389291	0.667303	0.7349	0.73804	0.689291	0.679393	0.683246
85.8	-0.0370989	0.666609	0.734755	0.736797	0.687928	0.678736	0.684056
86	-0.0376626	0.667015	0.735502	0.736272	0.687935	0.678116	0.682999
86.2	-0.0370081	0.667471	0.735144	0.735548	0.687709	0.678843	0.682953
86.4	-0.0373936	0.666901	0.735144	0.735935	0.686577	0.677514	0.683061
86.6	-0.0373895	0.666904	0.734062	0.73463	0.685918	0.678554	0.682843
86.8	-0.0368691	0.668064	0.733876	0.735112	0.687213	0.678579	0.680885
87	-0.0375096	0.66782	0.732476	0.7349	0.687481	0.678478	0.681009
87.2	-0.0378286	0.667925	0.732664	0.735089	0.68702	0.676867	0.680737
87.4	-0.0378037	0.667616	0.732747	0.732901	0.687386	0.67667	0.680214
87.6	-0.0375672	0.667564	0.732748	0.73312	0.687245	0.676138	0.681175
87.8	-0.0387963	0.666885	0.732648	0.734154	0.687482	0.676604	0.682291
88	-0.0375487	0.666513	0.732734	0.733475	0.687202	0.676102	0.681832
88.2	-0.0384234	0.666125	0.732795	0.734124	0.686053	0.676059	0.681343
88.4	-0.0369079	0.6679	0.732581	0.734892	0.686907	0.677509	0.681535
88.6	-0.0373601	0.66796	0.731888	0.734979	0.686722	0.675619	0.679716
88.8	-0.0360071	0.66818	0.732073	0.733624	0.685709	0.675396	0.678984
89	-0.0373347	0.668674	0.732953	0.732993	0.685325	0.676048	0.679575
89.2	-0.0373483	0.669403	0.732134	0.731469	0.685558	0.676354	0.680225
89.4	-0.0378099	0.66702	0.731716	0.731704	0.684403	0.675111	0.679882
89.6	-0.0376709	0.665641	0.732689	0.730921	0.684505	0.677114	0.681058
89.8	-0.0388749	0.664983	0.732134	0.730649	0.684751	0.676657	0.681542
90	0.0598003	0.73127	0.775456	0.771496	0.767628	0.746494	0.754602
90.2	0.0556987	0.726248	0.772698	0.776412	0.756371	0.736119	0.764948
90.4	0.0578341	0.719796	0.773658	0.775212	0.761612	0.746476	0.779253
90.6	0.053632	0.720353	0.767576	0.774409	0.76291	0.745641	0.7895
90.8	0.0526316	0.71726	0.76922	0.776349	0.762717	0.752099	0.80115
91	0.0523871	0.716541	0.767166	0.776194	0.763186	0.753428	0.810573
91.2	0.0514852	0.716671	0.766048	0.776233	0.765936	0.758771	0.821978
91.4	0.0505419	0.717738	0.764784	0.777022	0.76629	0.760756	0.832502
91.6	0.0512195	0.718238	0.765371	0.777556	0.768006	0.765185	0.843045
91.8	0.052022	0.719571	0.764984	0.779946	0.769099	0.767536	0.8543
92	0.0509011	0.718143	0.765392	0.780706	0.769096	0.770415	0.86644
92.2	0.0510959	0.71836	0.765911	0.781723	0.770104	0.773596	0.876021
92.4	0.050863	0.717563	0.766656	0.783216	0.773117	0.776646	0.885748
92.6	0.050459	0.716066	0.766732	0.784771	0.773652	0.779597	0.89523
92.8	0.0501949	0.714541	0.767044	0.783774	0.775344	0.782489	0.904882
93	0.0494306	0.715088	0.766867	0.785843	0.77697	0.785128	0.913845
93.2	0.0505771	0.714747	0.767392	0.78704	0.777983	0.787828	0.923814
93.4	0.0506257	0.715673	0.766239	0.787281	0.777938	0.792099	0.934775
93.6	0.0496991	0.714994	0.766642	0.788623	0.77966	0.795342	0.943425
93.8	0.0483372	0.715168	0.766957	0.790671	0.782379	0.799655	0.952516
94	0.0491873	0.714695	0.767294	0.791146	0.783097	0.803708	0.961747
94.2	0.0486695	0.713326	0.76678	0.791099	0.785083	0.806324	0.969733
94.4	0.0478432	0.710893	0.767174	0.790805	0.786478	0.809126	0.980348
94.6	0.0485133	0.711617	0.767311	0.791312	0.787347	0.811907	0.989716
94.8	0.0492669	0.71119	0.767675	0.790977	0.787629	0.814284	0.997324
95	0.048886	0.71122	0.767467	0.791922	0.789965	0.816663	1.00629
95.2	0.0487325	0.711727	0.768246	0.792136	0.789779	0.820079	1.01681
95.4	0.0492154	0.711868	0.768739	0.793908	0.791092	0.822147	1.02304
95.6	0.0485695	0.712224	0.767821	0.793939	0.792223	0.825331	1.0325
95.8	0.0491377	0.712997	0.766348	0.795135	0.79295	0.828496	1.04168
96	0.0501108	0.712879	0.767238	0.796174	0.793218	0.832402	1.05115
96.2	0.0504685	0.712678	0.766612	0.797567	0.795989	0.835165	1.0576
96.4	0.0513187	0.713218	0.766644	0.79789	0.796881	0.838024	1.06743
96.6	0.0514482	0.713906	0.767523	0.798117	0.798084	0.840294	1.07646
96.8	0.0515503	0.71326	0.768251	0.797878	0.799628	0.842817	1.08475
97	0.049982	0.712088	0.768229	0.798388	0.802109	0.84604	1.09367
97.2	0.0488555	0.711461	0.769417	0.79966	0.804894	0.848892	1.10351
97.4	0.0492892	0.711296	0.770203	0.799785	0.806817	0.854025	1.11189
97.6	0.0494574	0.710155	0.769981	0.800538	0.807659	0.85607	1.11968
97.8	0.0484845	0.709321	0.770885	0.802515	0.808349	0.859248	1.12812
98	0.0497367	0.711174	0.771545	0.803512	0.809404	0.861882	1.13496
98.2	0.0491523	0.711962	0.769585	0.803145	0.809021	0.864361	1.14385
98.4	0.0475417	0.710686	0.769515	0.804972	0.810455	0.865082	1.15154
98.6	0.0482426	0.711365	0.768408	0.80589	0.813547	0.867789	1.16006
98.8	0.0476805	0.711323	0.768009	0.805168	0.815863	0.869929	1.16929
99	0.0476641	0.710042	0.766995	0.805397	0.817739	0.871081	1.17857
99.2	0.0481123	0.710383	0.767995	0.806324	0.819218	0.874089	1.18533
99.4	0.0492861	0.711274	0.767259	0.80654	0.820489	0.876935	1.19423
99.6	0.0484271	0.71129	0.769749	0.80705	0.821363	0.881557	1.20095
99.8	0.0491616	0.711558	0.770095	0.808234	0.821279	0.884521	1.20935
100	0.0494719	0.711487	0.768969	0.808498	0.823225	0.887992	1.2178
100.2	0.0505292	0.711265	0.769029	0.809715	0.824918	0.890868	1.22525
100.4	0.0499563	0.710373	0.769592	0.810693	0.82561	0.893288	1.23198
100.6	0.0497816	0.709731	0.768835	0.812627	0.826651	0.89552	1.24042
100.8	0.0479781	0.709485	0.768951	0.814112	0.828604	0.898755	1.24773
101	0.0471605	0.709782	0.770664	0.814352	0.828109	0.901747	1.25395
101.2	0.0463967	0.708917	0.770967	0.814002	0.829937	0.905651	1.26226
101.4	0.0463855	0.709938	0.771206	0.814769	0.829809	0.909333	1.26994
101.6	0.0469052	0.710524	0.770998	0.813804	0.830871	0.913091	1.2771
101.8	0.0480619	0.711016	0.77099	0.812667	0.832752	0.915317	1.28516
102	0.0476086	0.711244	0.771319	0.814276	0.835613	0.91815	1.29231
102.2	0.0472663	0.711313	0.771641	0.816377	0.837435	0.921023	1.29973
102.4	0.0478316	0.7105	0.771597	0.815698	0.841495	0.923624	1.30786
102.6	0.0472265	0.709854	0.772375	0.817024	0.842685	0.926764	1.31493
102.8	0.0465537	0.709624	0.771399	0.819275	0.84369	0.929603	1.32132
103	0.0472453	0.710578	0.771196	0.819197	0.844049	0.932019	1.32927
103.2	0.047397	0.710532	0.771875	0.81858	0.843468	0.93397	1.33627
103.4	0.0455097	0.711066	0.772511	0.819785	0.843655	0.936421	1.34277
103.6	0.0470542	0.711153	0.772471	0.819619	0.845538	0.937351	1.34865
103.8	0.0474147	0.710647	0.773632	0.817264	0.846308	0.940608	1.35585
104	0.0470332	0.710467	0.77355	0.817381	0.846904	0.944618	1.36207
104.2	0.047516	0.710296	0.772554	0.817839	0.849027	0.945977	1.37008
104.4	0.0482592	0.710065	0.772421	0.81725	0.850852	0.949775	1.37797
104.6	0.0473605	0.710765	0.772453	0.818303	0.851666	0.952878	1.38706
104.8	0.0475657	0.71123	0.771673	0.82051	0.852492	0.954623	1.394
105	0.0477302	0.710187	0.771642	0.820479	0.855083	0.95599	1.40109
105.2	0.0479601	0.710265	0.770894	0.821712	0.856327	0.960032	1.40745
105.4	0.0479017	0.71028	0.770423	0.823189	0.858561	0.961502	1.41403
105.6	0.046793	0.709177	0.769903	0.823254	0.859385	0.96515	1.42013
105.8	0.0472877	0.709793	0.770809	0.824323	0.862945	0.969306	1.4271
106	0.048676	0.708804	0.77058	0.825566	0.863709	0.973311	1.43483
106.2	0.0482349	0.708909	0.772369	0.824329	0.865162	0.976294	1.44151
106.4	0.0488009	0.708958	0.773056	0.824714	0.86534	0.979002	1.44811
106.6	0.0486138	0.708469	0.773349	0.825387	0.868735	0.979964	1.45548
106.8	0.0498964	0.707973	0.772511	0.824611	0.869483	0.981484	1.46173
107	0.0483272	0.709154	0.77263	0.825863	0.870201	0.983493	1.46895
107.2	0.049296	0.708497	0.770512	0.827098	0.872152	0.98552	1.47578
107.4	0.0488528	0.7098	0.770078	0.827771	0.873069	0.987597	1.48154
107.6	0.05035	0.710096	0.77036	0.828536	0.873527	0.990857	1.48742
107.8	0.0493039	0.70922	0.771766	0.828962	0.874883	0.993008	1.49421
108	0.0509546	0.709616	0.772536	0.828633	0.875589	0.99559	1.49984
108.2	0.0503484	0.71048	0.772999	0.828713	0.875446	0.997403	1.50705
108.4	0.0503778	0.709161	0.774078	0.829272	0.876943	1.00223	1.51379
108.6	0.0491467	0.710778	0.773173	0.82871	0.878503	1.00578	1.52087
108.8	0.0489216	0.712976	0.772876	0.829364	0.879658	1.0078	1.52718
109	0.0482201	0.710706	0.772999	0.830246	0.882697	1.01054	1.53378
109.2	0.0485897	0.711108	0.774556	0.830045	0.886096	1.01334	1.53908
109.4	0.0490879	0.711402	0.773783	0.829397	0.888172	1.01372	1.54603
109.6	0.050383	0.709768	0.775254	0.830289	0.889108	1.01486	1.5513
109.8	0.0497118	0.709004	0.77522	0.830716	0.889621	1.01929	1.55729
110	0.0480115	0.711043	0.774181	0.830881	0.889056	1.02159	1.56379
110.2	0.0480088	0.709888	0.772732	0.831468	0.88933	1.02448	1.57031
110.4	0.0473481	0.711169	0.772549	0.833314	0.890056	1.02875	1.57536
110.6	0.0467083	0.711697	0.772852	0.832854	0.891278	1.03151	1.58104
110.8	0.0483225	0.710475	0.772951	0.834056	0.893744	1.03248	1.58629
111	0.0497139	0.710361	0.772933	0.833442	0.896442	1.03384	1.59254
111.2	0.0486889	0.709009	0.77438	0.83544	0.898232	1.03626	1.59751
111.4	0.0498646	0.708216	0.774393	0.834634	0.89919	1.0378	1.60342
111.6	0.049112	0.707355	0.77414	0.836003	0.900598	1.03977	1.60983
111.8	0.0493179	0.707727	0.77432	0.836335	0.900622	1.04296	1.61599
112	0.0487992	0.706442	0.774608	0.838078	0.901658	1.04683	1.62121
112.2	0.049439	0.708496	0.774549	0.837048	0.901777	1.04974	1.6273
112.4	0.04817	0.708023	0.77486	0.83866	0.90336	1.05278	1.6338
112.6	0.0490633	0.707991	0.775011	0.83849	0.904225	1.05542	1.64059
112.8	0.0483201	0.707959	0.774799	0.838513	0.906136	1.05827	1.64513
113	0.0482713	0.70806	0.775315	0.838779	0.907716	1.06027	1.64973
113.2	0.0481993	0.708229	0.775021	0.839265	0.909133	1.06343	1.65622
113.4	0.049804	0.70783	0.775492	0.837898	0.910049	1.0656	1.66065
113.6	0.0503803	0.708138	0.775946	0.839211	0.911158	1.06885	1.66476
113.8	0.0495631	0.708389	0.776635	0.839393	0.911856	1.07011	1.66972
114	0.050421	0.709793	0.776608	0.83867	0.911741	1.0716	1.67554
114.2	0.0506581	0.708789	0.77691	0.838001	0.9129	1.07333	1.68011
114.4	0.0492903	0.70968	0.776876	0.839267	0.91413	1.07683	1.68672
114.6	0.0491457	0.710252	0.775869	0.839608	0.915757	1.07892	1.69297
114.8	0.0495758	0.709784	0.774531	0.838754	0.9176	1.08297	1.70027
115	0.0489697	0.709305	0.77453	0.838768	0.918818	1.08639	1.7056
115.2	0.0496644	0.709598	0.774089	0.839272	0.92073	1.08984	1.71079
115.4	0.0509427	0.708314	0.774694	0.839487	0.921671	1.09162	1.71602
115.6	0.0512168	0.707955	0.773558	0.839828	0.921827	1.09426	1.72029
115.8	0.0515931	0.708891	0.774	0.840799	0.921745	1.09568	1.72501
116	0.0511732	0.707183	0.774253	0.840842	0.923214	1.09867	1.73108
116.2	0.0498379	0.70704	0.773895	0.841251	0.924431	1.10077	1.73646
116.4	0.0489711	0.707623	0.772542	0.840546	0.925842	1.10357	1.74192
116.6	0.0496611	0.708131	0.773814	0.840452	0.927673	1.10515	1.74743
116.8	0.0487666	0.707573	0.774361	0.841758	0.929309	1.10897	1.75253
117	0.0495886	0.708866	0.774233	0.842141	0.931111	1.1113	1.75739
117.2	0.0498124	0.708965	0.77452	0.843168	0.93076	1.11181	1.76333
117.4	0.0498734	0.7081	0.775782	0.845221	0.932394	1.11293	1.76756
117.6	0.0495613	0.708327	0.775117	0.846333	0.93242	1.11677	1.77322
117.8	0.0500034	0.706906	0.775495	0.846548	0.934005	1.1173	1.77884
118	0.0500681	0.70707	0.774546	0.846848	0.935417	1.11826	1.78438
118.2	0.0504846	0.707156	0.77506	0.847001	0.937545	1.12112	1.7889
118.4	0.0498231	0.707773	0.774355	0.844935	0.936684	1.12296	1.79353
118.6	0.0491595	0.707119	0.774563	0.843428	0.937848	1.12431	1.7983
118.8	0.0503527	0.70943	0.773862	0.842736	0.939566	1.12621	1.80257
119	0.0507064	0.709044	0.775261	0.843257	0.941187	1.12966	1.80723
119.2	0.049775	0.708284	0.775028	0.843603	0.942734	1.13213	1.8135
119.4	0.0511916	0.708965	0.774919	0.845113	0.945212	1.13518	1.81832
119.6	0.0508106	0.708911	0.776049	0.845006	0.946902	1.137	1.82397
119.8	0.0497195	0.707322	0.776825	0.845355	0.947519	1.1398	1.82959
120	0.0483583	0.706876	0.777213	0.844986	0.94763	1.14105	1.83479
120.2	0.0499621	0.707801	0.777684	0.84469	0.948153	1.14431	1.83945
120.4	0.0495165	0.70632	0.778315	0.844256	0.949454	1.14486	1.84485
120.6	0.0501966	0.705453	0.777697	0.845243	0.950742	1.1468	1.8491
120.8	0.0517066	0.70536	0.777329	0.845309	0.951752	1.14896	1.85303
121	0.0535666	0.704964	0.776284	0.846096	0.953168	1.15188	1.8568
121.2	0.0524313	0.704407	0.776819	0.845629	0.954082	1.15226	1.8594
121.4	0.052392	0.70537	0.775284	0.846886	0.954265	1.1543	1.86403
121.6	0.0510324	0.705703	0.775197	0.846433	0.95431	1.15686	1.86939
121.8	0.0499625	0.706814	0.775073	0.845897	0.955303	1.15829	1.87407
122	0.0484201	0.706533	0.77528	0.845277	0.95569	1.1598	1.87934
122.2	0.0484478	0.707202	0.774607	0.847139	0.957346	1.16313	1.88407
122.4	0.0492031	0.706373	0.775073	0.845623	0.959189	1.16496	1.88831
122.6	0.0512756	0.706505	0.774879	0.846539	0.961393	1.16741	1.89277
122.8	0.0509608	0.705584	0.774576	0.848038	0.962788	1.17036	1.89753
123	0.0512467	0.707018	0.773374	0.849628	0.964208	1.17228	1.90173
123.2	0.0517453	0.706139	0.77307	0.848596	0.965707	1.1732	1.90655
123.4	0.0509878	0.706745	0.774563	0.849976	0.966361	1.17579	1.91238
123.6	0.0499265	0.705448	0.774024	0.849894	0.968252	1.1763	1.9165
123.8	0.0500462	0.705803	0.775417	0.849933	0.969468	1.17731	1.92142
124	0.0507019	0.704427	0.777559	0.849617	0.970351	1.17995	1.92649
124.2	0.0507316	0.705203	0.777631	0.851535	0.971494	1.1813	1.93152
124.4	0.0512708	0.705624	0.77785	0.851018	0.972169	1.18297	1.93605
124.6	0.0509556	0.707841	0.777382	0.852318	0.973321	1.18691	1.94103
124.8	0.0510552	0.707748	0.775713	0.85307	0.973895	1.18854	1.94528
125	0.0507914	0.708994	0.775783	0.852781	0.976249	1.1896	1.95049
125.2	0.0501356	0.70956	0.77566	0.852682	0.976356	1.19301	1.95486
125.4	0.0482432	0.709263	0.775195	0.854699	0.977898	1.19603	1.95878
125.6	0.049098	0.708333	0.77702	0.853135	0.978005	1.19663	1.96189
125.8	0.0487647	0.708519	0.777518	0.852581	0.977928	1.19929	1.96593
126	0.0484411	0.708077	0.776628	0.853259	0.978299	1.20227	1.97018
126.2	0.048935	0.707324	0.777485	0.853549	0.979434	1.20477	1.97481
126.4	0.0495775	0.706805	0.777893	0.852514	0.980344	1.2061	1.97851
126.6	0.0503679	0.706681	0.77847	0.853517	0.98209	1.20928	1.98361
126.8	0.0507952	0.706701	0.77848	0.85284	0.985045	1.21205	1.98895
127	0.0516659	0.705536	0.778276	0.852108	0.98571	1.21356	1.99054
127.2	0.0519241	0.7054	0.776265	0.851603	0.987387	1.21527	1.99467
127.4	0.0528684	0.707171	0.77648	0.852899	0.988263	1.21767	1.99854
127.6	0.0521292	0.707335	0.774312	0.854031	0.989881	1.21893	2.00252
127.8	0.0521398	0.707983	0.774144	0.854159	0.990008	1.22078	2.00679
128	0.0523611	0.70898	0.774765	0.85575	0.991051	1.22179	2.01293
128.2	0.0519247	0.709221	0.775206	0.856103	0.992044	1.22355	2.01643
128.4	0.0519183	0.707736	0.774159	0.855353	0.993975	1.22506	2.02149
128.6	0.051887	0.708203	0.775151	0.855307	0.993727	1.22654	2.02616
128.8	0.0524068	0.707523	0.775396	0.856515	0.996003	1.22827	2.02992
129	0.0511463	0.708564	0.776015	0.855759	0.99638	1.23136	2.03472
129.2	0.052443	0.708691	0.775883	0.856708	0.996101	1.23154	2.03886
129.4	0.05333	0.708977	0.777307	0.85595	0.996672	1.23429	2.0428
129.6	0.0543155	0.708946	0.776802	0.856457	0.997807	1.23634	2.04628
129.8	0.0551231	0.708883	0.776904	0.856538	0.997503	1.2382	2.05008
130	0.055117	0.709321	0.776091	0.858875	0.999212	1.23824	2.05301
130.2	0.0535743	0.709	0.776904	0.858188	1.00114	1.24157	2.05826
130.4	0.0521875	0.709792	0.775485	0.860176	1.00169	1.24311	2.06107
130.6	0.0510379	0.70898	0.776355	0.859685	1.00387	1.24438	2.06432
130.8	0.0509	0.70918	0.775863	0.86038	1.00574	1.24537	2.06878
131	0.0522843	0.708709	0.775702	0.858997	1.00635	1.24721	2.072
131.2	0.0533824	0.708	0.776089	0.859768	1.00804	1.24802	2.07555
131.4	0.0537549	0.708767	0.774325	0.858815	1.00867	1.24979	2.08137
131.6	0.053043	0.709484	0.77438	0.858721	1.00739	1.25073	2.08574
131.8	0.0522773	0.709865	0.775058	0.859181	1.00727	1.25413	2.08884
132	0.0523108	0.708785	0.775772	0.859897	1.00896	1.25827	2.09339
132.2	0.0525527	0.709834	0.776336	0.859213	1.00827	1.26015	2.09613
132.4	0.053525	0.709085	0.777533	0.860368	1.00983	1.26145	2.09907
132.6	0.05454	0.708242	0.777595	0.861916	1.01192	1.26457	2.1034
132.8	0.0544454	0.707505	0.776267	0.862063	1.0131	1.26365	2.10656
133	0.0541508	0.708172	0.775584	0.861635	1.01328	1.26476	2.10957
133.2	0.0535552	0.706548	0.774931	0.86231	1.01497	1.26804	2.11254
133.4	0.0533008	0.706649	0.775321	0.861118	1.01562	1.2703	2.11732
133.6	0.0541459	0.706308	0.774941	0.859988	1.01673	1.27115	2.12096
133.8	0.0541765	0.706817	0.775647	0.858966	1.0178	1.27406	2.125
134	0.0534043	0.707141	0.776572	0.858917	1.0184	1.27535	2.12848
134.2	0.0531086	0.707964	0.775407	0.85823	1.01918	1.27596	2.13322
134.4	0.0522916	0.707544	0.776046	0.85885	1.02102	1.2781	2.13582
134.6	0.0514427	0.708534	0.776693	0.859249	1.02178	1.28078	2.13889
134.8	0.0516025	0.707677	0.775693	0.861991	1.02369	1.28356	2.14266
135	0.0521235	0.707642	0.774847	0.862587	1.02585	1.28564	2.14684
135.2	0.0514489	0.707667	0.775729	0.863758	1.02647	1.28794	2.15046
135.4	0.0516346	0.708196	0.775653	0.863889	1.02584	1.28966	2.15463
135.6	0.0513301	0.708192	0.775136	0.862998	1.02652	1.29031	2.1583
135.8	0.0510293	0.708408	0.776465	0.861321	1.02812	1.2918	2.1608
136	0.0508941	0.708005	0.777991	0.862321	1.02672	1.29335	2.16451
136.2	0.052559	0.707609	0.778444	0.862185	1.02877	1.29448	2.16728
136.4	0.0533589	0.706273	0.779175	0.862629	1.03024	1.29516	2.16963
136.6	0.053737	0.705826	0.778879	0.864017	1.03133	1.29782	2.17331
136.8	0.0538132	0.706173	0.777932	0.862947	1.0309	1.29957	2.17687
137	0.0546303	0.706585	0.777634	0.862979	1.03397	1.30138	2.18058
137.2	0.0548506	0.707543	0.77768	0.863908	1.03368	1.30307	2.18544
137.4	0.0528831	0.707769	0.777266	0.864953	1.0357	1.30495	2.18863
137.6	0.0527175	0.707346	0.777425	0.863858	1.0363	1.30725	2.19247
137.8	0.052627	0.707549	0.778836	0.865169	1.03763	1.30848	2.19609
138	0.0516367	0.707578	0.778791	0.865295	1.03768	1.30861	2.19908
138.2	0.0509776	0.706529	0.77841	0.865934	1.03939	1.31065	2.20191
138.4	0.0517484	0.706769	0.778181	0.866971	1.03861	1.31316	2.20726
138.6	0.052158	0.707314	0.779636	0.86834	1.03893	1.31397	2.21135
138.8	0.0532923	0.707123	0.779336	0.868183	1.03894	1.31588	2.21589
139	0.0549779	0.707274	0.779518	0.868321	1.03939	1.31923	2.22006
139.2	0.0551166	0.708479	0.7806	0.867345	1.03911	1.3208	2.22253
139.4	0.0560064	0.708915	0.780117	0.865454	1.04203	1.3217	2.22582
139.6	0.056065	0.708849	0.778	0.865465	1.04411	1.32273	2.22697
139.8	0.0557398	0.708554	0.778208	0.866669	1.04585	1.32479	2.22893
140	0.0551167	0.707185	0.776816	0.866447	1.04692	1.32473	2.23233
140.2	0.0544856	0.705795	0.776485	0.86775	1.04947	1.32515	2.23663
140.4	0.0549429	0.704673	0.77604	0.868959	1.04884	1.32617	2.23919
140.6	0.0556378	0.704969	0.777316	0.870626	1.049	1.32698	2.24445
140.8	0.0552232	0.704986	0.777518	0.868962	1.04807	1.32827	2.24772
141	0.0548309	0.707014	0.778273	0.869146	1.04891	1.33117	2.25109
141.2	0.0543073	0.707212	0.77825	0.868638	1.0477	1.33355	2.25368
141.4	0.0546337	0.708408	0.779409	0.867538	1.04942	1.33494	2.25606
141.6	0.0531776	0.708323	0.778051	0.865953	1.04978	1.33748	2.25859
141.8	0.0535913	0.708665	0.778676	0.868425	1.05083	1.33743	2.26346
142	0.0520491	0.707037	0.778578	0.868673	1.05202	1.33822	2.26604
142.2	0.0533752	0.707491	0.778195	0.867921	1.053	1.33772	2.27072
142.4	0.0526826	0.707595	0.777085	0.86828	1.0535	1.34057	2.27506
142.6	0.0529522	0.708162	0.777131	0.869987	1.05428	1.34212	2.27808
142.8	0.0522739	0.707733	0.776601	0.867841	1.05656	1.34347	2.27949
143	0.0535739	0.708727	0.776656	0.867562	1.05652	1.34586	2.28205
143.2	0.0544108	0.708593	0.776339	0.868519	1.05896	1.34883	2.28368
143.4	0.0550617	0.708706	0.77715	0.869145	1.05878	1.34964	2.28669
143.6	0.0555767	0.708089	0.780159	0.868203	1.06006	1.35097	2.28975
143.8	0.0552352	0.708301	0.77905	0.868949	1.06062	1.35315	2.29426
144	0.0555359	0.707825	0.778837	0.868892	1.06178	1.35387	2.29771
144.2	0.0552823	0.708627	0.780196	0.868747	1.06238	1.35569	2.30104
144.4	0.0543904	0.707972	0.781098	0.86944	1.0631	1.35622	2.30409
144.6	0.0538278	0.709477	0.779867	0.867479	1.06439	1.35673	2.30687
144.8	0.0551287	0.710266	0.780388	0.868059	1.06445	1.35752	2.30951
145	0.054682	0.710746	0.781774	0.869335	1.06578	1.35901	2.31242
145.2	0.0546624	0.710994	0.780811	0.869657	1.06627	1.35978	2.31447
145.4	0.0547187	0.711346	0.780805	0.869616	1.06781	1.36151	2.31758
145.6	0.0561779	0.711106	0.780821	0.871356	1.07037	1.36431	2.31989
145.8	0.055465	0.710198	0.780853	0.871075	1.07053	1.36796	2.32336
146	0.0567195	0.709325	0.779567	0.870378	1.07149	1.36837	2.32578
146.2	0.0561282	0.70652	0.779573	0.870495	1.07153	1.37032	2.32942
146.4	0.0563714	0.707635	0.779387	0.869953	1.0732	1.37211	2.33189
146.6	0.0555564	0.706573	0.778306	0.869658	1.07248	1.37375	2.33457
146.8	0.0558403	0.706951	0.778257	0.869826	1.07519	1.37463	2.338
147	0.0543705	0.707422	0.778384	0.869776	1.0759	1.37661	2.34179
147.2	0.0542679	0.70893	0.778949	0.869881	1.07661	1.37767	2.34508
147.4	0.0542176	0.707014	0.777897	0.870048	1.07814	1.37834	2.34756
147.6	0.0544469	0.707069	0.77841	0.870099	1.07866	1.37984	2.35132
147.8	0.0543824	0.706965	0.779639	0.870252	1.07924	1.38031	2.35364
148	0.0564093	0.705832	0.779897	0.870723	1.0802	1.38247	2.35595
148.2	0.0546133	0.706653	0.779449	0.870313	1.08202	1.3841	2.35851
148.4	0.0541035	0.707358	0.779045	0.86957	1.08106	1.38627	2.36217
148.6	0.0539691	0.707442	0.779289	0.869972	1.08121	1.3878	2.36416
148.8	0.0545086	0.708015	0.779157	0.870128	1.08238	1.39021	2.36624
149	0.053371	0.709326	0.77881	0.87178	1.08195	1.39093	2.36863
149.2	0.0564294	0.708071	0.779793	0.87224	1.08164	1.39236	2.37125
149.4	0.057277	0.707742	0.780064	0.874451	1.08307	1.39388	2.37314
149.6	0.0579082	0.707378	0.779223	0.876853	1.08541	1.39415	2.37589
149.8	0.0582057	0.708124	0.77865	0.877003	1.08573	1.39482	2.37839
150	0.0584964	0.706918	0.778858	0.876806	1.08755	1.3971	2.38006
150.2	0.0583968	0.707414	0.778641	0.877104	1.08834	1.39888	2.38299
150.4	0.0589418	0.707572	0.78047	0.876423	1.09037	1.39979	2.38451
150.6	0.0590058	0.707235	0.781535	0.874474	1.09002	1.40327	2.3876
150.8	0.0589486	0.705215	0.78093	0.875214	1.09032	1.40417	2.38966
151	0.0586444	0.707266	0.782639	0.874101	1.09161	1.40439	2.39319
151.2	0.0576373	0.707922	0.780885	0.874409	1.09368	1.40588	2.39631
151.4	0.0577664	0.708688	0.779607	0.874326	1.09284	1.40717	2.3988
151.6	0.0584857	0.709625	0.780767	0.875114	1.09323	1.407	2.40207
151.8	0.0575716	0.709772	0.781955	0.874143	1.09399	1.40878	2.40421
152	0.0576247	0.709297	0.780774	0.874563	1.09353	1.40973	2.40732
152.2	0.058362	0.708514	0.782351	0.874612	1.09372	1.41166	2.40924
152.4	0.0578974	0.707994	0.782147	0.874218	1.09527	1.4143	2.4127
152.6	0.0564426	0.707436	0.780188	0.873867	1.09623	1.41555	2.41565
152.8	0.0576409	0.707907	0.780722	0.874731	1.09788	1.41725	2.41871
153	0.0580064	0.707781	0.781033	0.874239	1.09996	1.41898	2.42072
153.2	0.0582405	0.709294	0.781283	0.874424	1.10049	1.41943	2.42358
153.4	0.0580927	0.710213	0.781686	0.874828	1.10081	1.41882	2.42653
153.6	0.0589298	0.710742	0.781802	0.874512	1.10135	1.42136	2.42865
153.8	0.0584886	0.710232	0.780941	0.874469	1.10084	1.42247	2.43208
154	0.0573678	0.710384	0.780409	0.874372	1.10124	1.42459	2.43548
154.2	0.0574168	0.708965	0.779783	0.873683	1.10237	1.42695	2.43743
154.4	0.0562708	0.708435	0.779667	0.874611	1.10216	1.42869	2.43931
154.6	0.0550268	0.709351	0.780469	0.87603	1.10251	1.42959	2.44168
154.8	0.0546884	0.71001	0.780674	0.877197	1.10396	1.43048	2.444
155	0.0558554	0.710023	0.781459	0.877839	1.10469	1.43124	2.44566
155.2	0.0561339	0.710557	0.781874	0.879154	1.10398	1.43198	2.44871
155.4	0.0578268	0.710845	0.782253	0.878161	1.10566	1.43373	2.45215
155.6	0.0590156	0.71077	0.781438	0.877526	1.10654	1.4342	2.45501
155.8	0.0604779	0.70969	0.78106	0.876126	1.10694	1.43621	2.45651
156	0.0594405	0.709364	0.779444	0.876419	1.10682	1.4369	2.45906
156.2	0.0577416	0.709189	0.778813	0.876252	1.10802	1.43777	2.46145
156.4	0.056873	0.708872	0.77791	0.875872	1.10771	1.43924	2.46339
156.6	0.0566826	0.708722	0.778468	0.876352	1.10808	1.4399	2.46604
156.8	0.055806	0.710079	0.778485	0.877118	1.10813	1.44119	2.46926
157	0.0568616	0.710721	0.779727	0.876632	1.10969	1.44363	2.4715
157.2	0.0575811	0.710613	0.779744	0.87634	1.1114	1.44467	2.47414
157.4	0.0581005	0.710428	0.78015	0.876828	1.11281	1.44597	2.47675
157.6	0.057661	0.710747	0.77928	0.876222	1.11482	1.44795	2.47872
157.8	0.0580137	0.711114	0.778464	0.875931	1.11552	1.44833	2.48168
158	0.057464	0.709455	0.778862	0.876408	1.1147	1.44891	2.48476
158.2	0.0586071	0.709551	0.779367	0.876609	1.11528	1.45094	2.48694
158.4	0.0590149	0.710472	0.779736	0.87726	1.11553	1.45212	2.4896
158.6	0.0602782	0.710075	0.780106	0.877679	1.11499	1.45332	2.49133
158.8	0.0603643	0.709395	0.780168	0.877718	1.11518	1.45534	2.49362
159	0.0605437	0.710771	0.780405	0.87738	1.1163	1.45734	2.49606
159.2	0.0603022	0.71147	0.780082	0.877363	1.11666	1.45879	2.49959
159.4	0.0599816	0.710014	0.77987	0.877959	1.11761	1.46047	2.50161
159.6	0.0595287	0.708771	0.780034	0.87826	1.11843	1.46219	2.50464
159.8	0.0587613	0.708115	0.780621	0.878283	1.11897	1.46317	2.50603
160	0.0591627	0.706828	0.778485	0.878999	1.1202	1.46433	2.50857
160.2	0.0583763	0.706144	0.778209	0.879719	1.12049	1.4643	2.51093
160.4	0.0588812	0.707369	0.77742	0.879778	1.12102	1.46587	2.51305
160.6	0.0571771	0.707404	0.777418	0.880453	1.12119	1.46687	2.51439
160.8	0.0567075	0.709132	0.775598	0.881196	1.1217	1.46815	2.5164
161	0.0565505	0.709441	0.77704	0.880501	1.12094	1.46848	2.51725
161.2	0.0570816	0.709831	0.776944	0.880403	1.12131	1.46973	2.5192
161.4	0.0578656	0.70898	0.777668	0.879445	1.12119	1.46962	2.52274
161.6	0.0590965	0.70845	0.777463	0.87906	1.12097	1.47123	2.52561
161.8	0.0609685	0.706927	0.779495	0.879508	1.12318	1.47304	2.52984
162	0.0610471	0.70816	0.778359	0.880989	1.12453	1.47421	2.53295
162.2	0.0607495	0.707738	0.779676	0.882038	1.12508	1.47643	2.53442
162.4	0.0593458	0.706884	0.778848	0.882547	1.12686	1.4787	2.53728
162.6	0.0597052	0.707657	0.778435	0.882458	1.12822	1.47934	2.5383
162.8	0.0585367	0.708787	0.777944	0.881667	1.12892	1.47906	2.53962
163	0.0581071	0.709228	0.778642	0.882036	1.13048	1.48131	2.54232
163.2	0.058644	0.708947	0.778868	0.88128	1.1314	1.48176	2.54424
163.4	0.0593424	0.709976	0.780144	0.881772	1.13087	1.48229	2.54517
163.6	0.0585417	0.710084	0.779221	0.881822	1.13148	1.48267	2.54796
163.8	0.0574113	0.709436	0.779426	0.882505	1.131	1.48414	2.54889
164	0.0580755	0.707375	0.780225	0.882085	1.13222	1.48588	2.5512
164.2	0.0574304	0.707987	0.780096	0.881651	1.13261	1.48672	2.55343
164.4	0.0576351	0.707839	0.780424	0.88069	1.13379	1.48796	2.55566
164.6	0.0582464	0.708733	0.782259	0.881078	1.13456	1.49041	2.55811
164.8	0.0601099	0.709576	0.78313	0.881009	1.13651	1.49246	2.56043
165	0.0600977	0.710817	0.781452	0.879862	1.13659	1.49288	2.56295
165.2	0.0600676	0.711197	0.780528	0.880044	1.1359	1.49477	2.56461
165.4	0.0599929	0.711496	0.779581	0.881185	1.13709	1.49518	2.56636
165.6	0.0606756	0.711259	0.77942	0.881148	1.13728	1.4954	2.56798
165.8	0.0611137	0.711258	0.777976	0.881696	1.13682	1.49663	2.57178
166	0.0602107	0.711256	0.778939	0.881577	1.13639	1.49662	2.57177
166.2	0.0609285	0.710647	0.779905	0.882708	1.13803	1.4968	2.57437
166.4	0.0608062	0.710197	0.77918	0.881554	1.13814	1.49819	2.57635
166.6	0.0596084	0.709309	0.779987	0.881788	1.14035	1.49951	2.57815
166.8	0.0588505	0.709052	0.781077	0.881187	1.14121	1.50022	2.57962
167	0.0603439	0.708772	0.781945	0.882702	1.14112	1.50175	2.58331
167.2	0.0595816	0.70824	0.781136	0.881921	1.14207	1.50274	2.58556
167.4	0.0596763	0.70836	0.782482	0.88302	1.14252	1.50422	2.58813
167.6	0.0608894	0.707452	0.782201	0.883452	1.14194	1.5048	2.58948
167.8	0.0605665	0.708209	0.782373	0.883897	1.1427	1.50596	2.59081
168	0.0602998	0.708387	0.781187	0.883368	1.1434	1.50698	2.59347
168.2	0.0607062	0.70798	0.78096	0.885682	1.14439	1.5092	2.59536
168.4	0.0600201	0.708169	0.780282	0.886341	1.14539	1.51038	2.59745
168.6	0.0594666	0.709429	0.779281	0.886216	1.14646	1.51184	2.60062
168.8	0.0589914	0.708059	0.780316	0.886763	1.14643	1.51271	2.60279
169	0.0580695	0.70864	0.780791	0.887204	1.14913	1.5146	2.60369
169.2	0.0587715	0.708666	0.780169	0.884408	1.15011	1.51499	2.60638
169.4	0.059495	0.709304	0.780862	0.884318	1.15027	1.51571	2.60771
169.6	0.0600248	0.709688	0.781818	0.882606	1.15108	1.51609	2.60993
169.8	0.0600301	0.710673	0.780856	0.882374	1.15145	1.51665	2.6124
170	0.0613572	0.710212	0.780649	0.882302	1.1506	1.51755	2.61459
170.2	0.0602498	0.710391	0.782246	0.882176	1.14995	1.51768	2.61623
170.4	0.0604892	0.709358	0.781923	0.881879	1.151	1.51858	2.61949
170.6	0.0602377	0.708528	0.781775	0.883798	1.15094	1.51979	2.62132
170.8	0.0600765	0.707808	0.782334	0.883718	1.15155	1.51966	2.62317
171	0.0598616	0.706365	0.782515	0.883475	1.15216	1.51896	2.62507
171.2	0.0604234	0.706276	0.781812	0.884535	1.15308	1.51978	2.62752
171.4	0.0601055	0.705958	0.782589	0.884847	1.15377	1.51997	2.62841
171.6	0.0604612	0.706358	0.782263	0.884478	1.15514	1.52033	2.63023
171.8	0.0616161	0.706859	0.781353	0.885179	1.15491	1.52257	2.63245
172	0.0621373	0.707936	0.781836	0.886209	1.15586	1.52526	2.63506
172.2	0.0618741	0.70913	0.78143	0.884926	1.15582	1.52689	2.63585
172.4	0.0624334	0.709706	0.781997	0.885117	1.15705	1.52811	2.63845
172.6	0.0634483	0.709968	0.782505	0.886367	1.15715	1.53044	2.64113
172.8	0.0647553	0.709488	0.783642	0.885969	1.15949	1.53155	2.64214
173	0.0632303	0.709693	0.784756	0.886452	1.16021	1.53188	2.64292
173.2	0.0646943	0.70816	0.786014	0.88865	1.16133	1.53406	2.64448
173.4	0.0641282	0.708541	0.785536	0.888661	1.16216	1.53569	2.64651
173.6	0.0633174	0.707936	0.785301	0.887911	1.16208	1.53595	2.64681
173.8	0.0623173	0.708884	0.784366	0.888956	1.16284	1.53694	2.64891
174	0.0634268	0.70944	0.783844	0.88778	1.16312	1.53884	2.65054
174.2	0.0628669	0.710989	0.783941	0.88699	1.16271	1.53814	2.65415
174.4	0.0618398	0.711873	0.783863	0.886702	1.16167	1.54014	2.65461
174.6	0.0627743	0.712621	0.783752	0.887347	1.16264	1.54214	2.65765
174.8	0.0621495	0.711008	0.784012	0.88718	1.16161	1.54292	2.65905
175	0.0613394	0.710504	0.78364	0.887684	1.16215	1.54323	2.66112
175.2	0.0621466	0.709575	0.78318	0.887853	1.16329	1.54469	2.66137
175.4	0.0627626	0.707638	0.783423	0.887752	1.16402	1.54429	2.66354
175.6	0.0628072	0.708277	0.784672	0.8866	1.16446	1.54455	2.66604
175.8	0.0630947	0.70946	0.784427	0.886462	1.16575	1.54548	2.66854
176	0.0641116	0.70912	0.784757	0.887743	1.16668	1.54678	2.67007
176.2	0.0627806	0.70896	0.783834	0.887035	1.16814	1.5477	2.67185
176.4	0.0633222	0.709345	0.784148	0.887552	1.16873	1.54881	2.67451
176.6	0.0617789	0.708701	0.784367	0.888494	1.16874	1.54876	2.675
176.8	0.0615204	0.708499	0.785657	0.887615	1.17083	1.54985	2.67616
177	0.0615215	0.708575	0.785184	0.886348	1.17138	1.54964	2.67758
177.2	0.0627666	0.709659	0.786737	0.887857	1.17111	1.55071	2.67852
177.4	0.0633149	0.709833	0.784949	0.887731	1.17203	1.55212	2.67974
177.6	0.063927	0.709673	0.782962	0.88781	1.17351	1.55293	2.68196
177.8	0.0638193	0.70874	0.781649	0.887983	1.17197	1.55415	2.68359
178	0.063067	0.708364	0.781635	0.888635	1.17196	1.5545	2.68602
178.2	0.0623045	0.707538	0.780455	0.886246	1.17219	1.55625	2.68824
178.4	0.0608571	0.707705	0.781449	0.886784	1.17322	1.55672	2.68886
178.6	0.0618509	0.707482	0.782775	0.885464	1.17286	1.55898	2.69032
178.8	0.0610579	0.708122	0.783137	0.886185	1.17349	1.55876	2.69353
179	0.0626573	0.709002	0.783471	0.88553	1.17511	1.56148	2.69378
179.2	0.0630414	0.708666	0.784414	0.888016	1.17588	1.5631	2.69454
179.4	0.0630954	0.708387	0.784777	0.887776	1.17528	1.56428	2.6977
179.6	0.0616168	0.708325	0.783832	0.890754	1.1768	1.56441	2.69888
179.8	0.0628022	0.70772	0.784791	0.891409	1.17783	1.56693	2.69861
180	0.0622982	0.707797	0.784109	0.891564	1.17721	1.56671	2.70124
180.2	0.0618174	0.708728	0.783791	0.891391	1.17775	1.56767	2.70383
180.4	0.0626778	0.709045	0.784708	0.89261	1.17979	1.56878	2.70522
180.6	0.0631733	0.709494	0.784681	0.89122	1.17978	1.56982	2.70725
180.8	0.0635858	0.709967	0.782592	0.89042	1.17985	1.57045	2.70896
181	0.0638435	0.710477	0.78304	0.890679	1.18057	1.57254	2.71085
181.2	0.0639475	0.710172	0.783935	0.890907	1.18182	1.57248	2.71317
181.4	0.0642566	0.710647	0.78168	0.889912	1.18198	1.57367	2.71483
181.6	0.0638037	0.710547	0.782098	0.889813	1.18203	1.57522	2.71552
181.8	0.0629689	0.711334	0.783363	0.890369	1.18207	1.57599	2.71811
182	0.0617835	0.710063	0.783155	0.890523	1.18395	1.57599	2.72011
182.2	0.0615036	0.709429	0.782777	0.889735	1.18411	1.57637	2.72215
182.4	0.0603498	0.709296	0.78404	0.890709	1.18423	1.57615	2.72323
182.6	0.0618598	0.709855	0.784997	0.889747	1.18519	1.5762	2.72623
182.8	0.06304	0.708879	0.783939	0.889203	1.18603	1.5774	2.72723
183	0.064544	0.709417	0.784173	0.889628	1.18552	1.57888	2.72784
183.2	0.0652606	0.709431	0.783868	0.890606	1.18662	1.57976	2.72858
183.4	0.0665268	0.708889	0.784832	0.889509	1.18615	1.58201	2.73087
183.6	0.0654615	0.708215	0.784186	0.890644	1.18767	1.58424	2.73238
183.8	0.0651334	0.70911	0.785162	0.891182	1.18829	1.58528	2.73499
184	0.063953	0.708993	0.785376	0.891128	1.18809	1.5864	2.73594
184.2	0.0641119	0.70849	0.78553	0.889586	1.18768	1.58807	2.73773
184.4	0.0645985	0.70901	0.784536	0.890556	1.1881	1.58903	2.73831
184.6	0.0652256	0.708974	0.784821	0.89024	1.18807	1.58853	2.73959
184.8	0.0657803	0.708038	0.784525	0.889949	1.18988	1.58858	2.74095
185	0.06712	0.707408	0.78462	0.889944	1.19064	1.58826	2.74389
185.2	0.0668058	0.708963	0.784935	0.890169	1.19211	1.58925	2.74466
185.4	0.0663505	0.709159	0.785648	0.889877	1.19368	1.58985	2.74831
185.6	0.0664727	0.709818	0.784927	0.890106	1.19371	1.59222	2.74964
185.8	0.0658117	0.710681	0.786042	0.889607	1.19439	1.59442	2.75189
186	0.0653921	0.711596	0.786391	0.889042	1.19512	1.59741	2.75291
186.2	0.0652316	0.710527	0.785486	0.889172	1.19556	1.59719	2.7554
186.4	0.0647045	0.709817	0.784556	0.889431	1.19625	1.59812	2.75573
186.6	0.0642614	0.710117	0.7847	0.889699	1.19737	1.59836	2.75698
186.8	0.0647015	0.709778	0.783724	0.890009	1.19806	1.59842	2.75808
187	0.064277	0.709684	0.783307	0.890035	1.19898	1.59915	2.7597
187.2	0.0651493	0.711034	0.7845	0.891007	1.1995	1.60012	2.76125
187.4	0.0662961	0.711206	0.784519	0.892281	1.20044	1.60129	2.7621
187.6	0.0664448	0.710417	0.784835	0.891902	1.20119	1.6025	2.76438
187.8	0.0668	0.710617	0.785677	0.891973	1.20033	1.60376	2.76513
188	0.0663982	0.710421	0.785553	0.89335	1.20023	1.60423	2.76605
188.2	0.0655549	0.710052	0.785376	0.892899	1.20102	1.60666	2.76758
188.4	0.0657606	0.709756	0.786054	0.89245	1.20043	1.60712	2.76925
188.6	0.0651943	0.710143	0.786904	0.892194	1.20025	1.60724	2.77081
188.8	0.0641166	0.709626	0.786338	0.892977	1.20146	1.60805	2.77236
189	0.065952	0.709073	0.785985	0.892838	1.20219	1.60892	2.77399
189.2	0.0668392	0.708884	0.78496	0.893191	1.20138	1.60928	2.77652
189.4	0.0665502	0.710066	0.784683	0.891709	1.20216	1.61058	2.77615
189.6	0.0660946	0.711288	0.782758	0.893398	1.20333	1.61167	2.77594
189.8	0.0660607	0.711331	0.782437	0.8925	1.20346	1.61272	2.77742
190	0.0655679	0.711633	0.782481	0.890701	1.20434	1.61349	2.77921
190.2	0.06474	0.711931	0.78216	0.891168	1.20465	1.61465	2.77929
190.4	0.0648671	0.711506	0.783839	0.892389	1.20537	1.61486	2.7838
190.6	0.0658271	0.709888	0.785158	0.891195	1.20511	1.61631	2.7868
190.8	0.0667935	0.710501	0.785637	0.891189	1.20506	1.61717	2.78844
191	0.0656702	0.70995	0.785481	0.892435	1.20457	1.6172	2.79029
191.2	0.0665558	0.70892	0.785904	0.892197	1.20641	1.61742	2.79075
191.4	0.0666772	0.70862	0.783196	0.891475	1.20661	1.61931	2.79029
191.6	0.0659133	0.708921	0.783021	0.891924	1.20723	1.61917	2.79174
191.8	0.0656186	0.708219	0.782436	0.893326	1.20701	1.62017	2.79371
192	0.0659713	0.710079	0.782702	0.893611	1.20786	1.621	2.7946
192.2	0.0652936	0.711753	0.783204	0.892789	1.20696	1.62203	2.79762
192.4	0.0643674	0.710609	0.785302	0.892531	1.20784	1.62151	2.79953
192.6	0.0670884	0.710624	0.784626	0.892586	1.20807	1.62257	2.80058
192.8	0.0669318	0.711937	0.785664	0.891891	1.21044	1.62257	2.801
193	0.0673722	0.710853	0.785794	0.891864	1.21119	1.62371	2.80206
193.2	0.0675796	0.710366	0.785883	0.893006	1.2111	1.62389	2.80226
193.4	0.0677082	0.712098	0.784664	0.893425	1.21188	1.62437	2.80345
193.6	0.0654684	0.711643	0.785346	0.894015	1.21326	1.62594	2.80605
193.8	0.0660069	0.709665	0.785311	0.893708	1.21229	1.62585	2.80749
194	0.0658458	0.71127	0.785703	0.892122	1.21242	1.62685	2.80858
194.2	0.0672802	0.710652	0.785536	0.891742	1.21391	1.62817	2.81078
194.4	0.0675819	0.710904	0.785556	0.892443	1.21336	1.63043	2.81114
194.6	0.0693163	0.712047	0.786875	0.891236	1.21302	1.63175	2.81028
194.8	0.0686639	0.713576	0.786	0.892476	1.21434	1.63417	2.81125
195	0.0684144	0.713348	0.784628	0.89295	1.21545	1.63452	2.81345
195.2	0.066248	0.713536	0.785059	0.893214	1.21545	1.63633	2.81398
195.4	0.0672206	0.713691	0.786164	0.892167	1.21542	1.63691	2.81621
195.6	0.0670505	0.712298	0.785021	0.893173	1.21619	1.6376	2.81781
195.8	0.0672561	0.712319	0.785132	0.891892	1.21576	1.63791	2.81913
196	0.0656251	0.711243	0.787278	0.893538	1.21653	1.63988	2.8203
196.2	0.0678891	0.711785	0.786583	0.893887	1.21787	1.63995	2.82191
196.4	0.067248	0.710365	0.785067	0.893416	1.2202	1.64017	2.82411
196.6	0.0662554	0.711235	0.784322	0.892439	1.2196	1.63981	2.82603
196.8	0.0679744	0.712575	0.785069	0.894082	1.22162	1.6406	2.82701
197	0.0698219	0.713204	0.783788	0.892297	1.22025	1.64054	2.82723
197.2	0.069768	0.712916	0.783206	0.891467	1.22004	1.64177	2.82904
197.4	0.0714084	0.713311	0.783127	0.891095	1.21901	1.64344	2.82953
197.6	0.0717462	0.713156	0.7831	0.891511	1.22073	1.64446	2.83086
197.8	0.0701084	0.711173	0.782814	0.890757	1.22032	1.64489	2.8325
198	0.0696778	0.71078	0.783746	0.890894	1.2221	1.64569	2.83469
198.2	0.0675675	0.711104	0.784553	0.892293	1.22273	1.64615	2.8355
198.4	0.0662939	0.709995	0.784493	0.894027	1.22317	1.64681	2.83718
198.6	0.066654	0.710007	0.785568	0.8944	1.22195	1.64681	2.83774
198.8	0.0671486	0.710631	0.784946	0.894687	1.22289	1.64737	2.83964
199	0.0673293	0.710544	0.783764	0.895826	1.22257	1.64856	2.84145
199.2	0.0686865	0.710431	0.78401	0.895099	1.2233	1.64877	2.84257
199.4	0.0685911	0.711632	0.784671	0.894708	1.22344	1.64952	2.84269
199.6	0.067606	0.710868	0.78283	0.893746	1.2262	1.65118	2.84426
199.8	0.0681218	0.710222	0.783344	0.893688	1.22572	1.65225	2.84519
200	0.06936	0.710734	0.784165	0.893698	1.22634	1.65314	2.84546
200.2	0.0699345	0.709865	0.784713	0.894154	1.22624	1.65394	2.84748
200.4	0.0695193	0.708566	0.784899	0.894927	1.22858	1.65397	2.84899
200.6	0.0701974	0.709094	0.785688	0.89608	1.22792	1.65431	2.85112
200.8	0.0696968	0.70945	0.785031	0.896407	1.22898	1.65477	2.85209
201	0.0703604	0.708071	0.783721	0.896524	1.23107	1.65409	2.85355
201.2	0.069315	0.709352	0.784464	0.895782	1.2326	1.65394	2.85354
201.4	0.0699571	0.710902	0.783883	0.895343	1.23046	1.6548	2.85575
201.6	0.0690196	0.711144	0.784079	0.895437	1.22981	1.65627	2.85535
201.8	0.0691637	0.711181	0.785545	0.89598	1.23005	1.65704	2.85622
202	0.0682373	0.712173	0.787328	0.895807	1.22916	1.65794	2.85757
202.2	0.0698493	0.710869	0.786792	0.895797	1.22854	1.65968	2.85953
202.4	0.0700125	0.710478	0.786668	0.896825	1.23016	1.66035	2.86024
202.6	0.0712766	0.709294	0.787299	0.896186	1.23213	1.65999	2.86139
202.8	0.0715294	0.709891	0.787517	0.895487	1.23176	1.65978	2.86352
203	0.071433	0.709265	0.786896	0.896075	1.23244	1.66127	2.86471
203.2	0.0708162	0.70914	0.785536	0.896801	1.23252	1.66151	2.86684
203.4	0.0707673	0.709501	0.785924	0.897005	1.23255	1.66243	2.86668
203.6	0.0711228	0.70942	0.785787	0.897549	1.23193	1.66365	2.86895
203.8	0.0710601	0.709101	0.784567	0.898101	1.2332	1.66544	2.86983
204	0.0705274	0.708863	0.783933	0.898653	1.23268	1.66563	2.87069
204.2	0.0706218	0.70939	0.78428	0.898665	1.23314	1.66613	2.87001
204.4	0.0699818	0.70813	0.784985	0.896716	1.2334	1.66489	2.87245
204.6	0.0703531	0.709394	0.78475	0.897463	1.23426	1.66594	2.87247
204.8	0.0711848	0.70836	0.784878	0.896668	1.23512	1.66585	2.87311
205	0.0717417	0.708657	0.78585	0.895298	1.23647	1.66758	2.87327
205.2	0.0725166	0.709414	0.785176	0.895827	1.23726	1.66878	2.8733
205.4	0.072695	0.710526	0.784619	0.895148	1.23798	1.67067	2.87377
205.6	0.0726861	0.710197	0.784159	0.893922	1.23802	1.67094	2.87508
205.8	0.0729638	0.711193	0.782678	0.89282	1.23755	1.67161	2.8767
206	0.0726744	0.711926	0.782876	0.89501	1.23704	1.67116	2.87828
206.2	0.0729712	0.711572	0.782824	0.894195	1.23677	1.6724	2.88224
206.4	0.0729692	0.710871	0.782415	0.896568	1.23722	1.67257	2.88325
206.6	0.0721458	0.711639	0.782795	0.897888	1.23763	1.67377	2.88464
206.8	0.0705881	0.711503	0.783992	0.899675	1.23781	1.67505	2.8845
207	0.0723577	0.711905	0.783562	0.898429	1.23836	1.67621	2.88638
207.2	0.0712885	0.712435	0.784966	0.899095	1.23931	1.67618	2.88555
207.4	0.0714648	0.713391	0.785801	0.898552	1.23967	1.67793	2.88637
207.6	0.0712869	0.712154	0.785784	0.898886	1.241	1.67712	2.88811
207.8	0.0736655	0.713624	0.785987	0.898233	1.24229	1.67762	2.89003
208	0.0727437	0.711574	0.786375	0.898763	1.24347	1.67798	2.8901
208.2	0.0740276	0.710742	0.78611	0.89838	1.24331	1.67883	2.89163
208.4	0.0730936	0.710731	0.784679	0.898096	1.24367	1.67907	2.89391
208.6	0.073634	0.711058	0.785517	0.89705	1.24316	1.68087	2.89318
208.8	0.0730973	0.709291	0.784583	0.898338	1.24288	1.68156	2.89452
209	0.0718377	0.711131	0.784719	0.897407	1.24315	1.68351	2.89578
209.2	0.0707367	0.710945	0.784362	0.897044	1.24459	1.6844	2.89689
209.4	0.0718587	0.710784	0.786237	0.897534	1.2453	1.68626	2.89755
209.6	0.072857	0.710476	0.78525	0.898225	1.24577	1.68705	2.89968
209.8	0.071922	0.711477	0.78634	0.898131	1.24601	1.68814	2.90023
210	0.0733439	0.710488	0.785894	0.899622	1.24561	1.68807	2.9012
210.2	0.0743686	0.710129	0.78717	0.901141	1.24539	1.68753	2.90289
210.4	0.0752357	0.710003	0.787028	0.901919	1.24566	1.68552	2.90329
210.6	0.0738657	0.710409	0.788684	0.90199	1.24683	1.68664	2.90288
210.8	0.0740285	0.709623	0.78935	0.902369	1.24799	1.68829	2.90419
211	0.0737268	0.710381	0.789871	0.901597	1.2486	1.68821	2.90542
211.2	0.0733509	0.71184	0.789322	0.900937	1.24926	1.68941	2.90565
211.4	0.0734256	0.7121	0.78867	0.898741	1.24881	1.69179	2.90866
211.6	0.0744697	0.712452	0.787763	0.898817	1.24889	1.69232	2.91113
211.8	0.0741557	0.71316	0.78748	0.899133	1.24792	1.69021	2.9112
212	0.0735959	0.712658	0.78795	0.89965	1.24923	1.69066	2.91294
212.2	0.0736546	0.711797	0.788085	0.898391	1.24859	1.69167	2.91399
212.4	0.072911	0.711145	0.788635	0.900559	1.24902	1.69171	2.91371
212.6	0.0725331	0.710332	0.789376	0.900533	1.24862	1.69153	2.91563
212.8	0.0719077	0.710058	0.78791	0.90055	1.25001	1.69371	2.9174
213	0.0736311	0.709478	0.786306	0.900729	1.24979	1.69448	2.91838
213.2	0.0723527	0.709425	0.787709	0.90297	1.25153	1.69573	2.92017
213.4	0.0722974	0.710595	0.787024	0.902487	1.25284	1.69646	2.92158
213.6	0.0727525	0.71213	0.786327	0.901491	1.25362	1.69929	2.92349
213.8	0.073338	0.712423	0.786783	0.900223	1.25362	1.70143	2.92593
214	0.0721067	0.713073	0.787432	0.900282	1.25484	1.70318	2.92745
214.2	0.0721925	0.7138	0.784909	0.899279	1.2539	1.70354	2.9279
214.4	0.0739363	0.713083	0.785444	0.899826	1.25371	1.70507	2.92933
214.6	0.0735714	0.711641	0.783936	0.901445	1.25359	1.70451	2.92908
214.8	0.0741571	0.71186	0.784111	0.900761	1.25438	1.70367	2.93068
215	0.0744167	0.712344	0.783804	0.901151	1.2549	1.70414	2.9315
215.2	0.0759305	0.71217	0.78543	0.90046	1.25511	1.70479	2.93284
215.4	0.0747992	0.712722	0.785438	0.898623	1.25523	1.70522	2.93383
215.6	0.0745141	0.713146	0.786897	0.898736	1.25599	1.70624	2.93428
215.8	0.0744175	0.712323	0.787302	0.899139	1.25653	1.70736	2.9349
216	0.0749261	0.711164	0.78753	0.898716	1.25545	1.70922	2.9364
216.2	0.0736778	0.711358	0.78666	0.899903	1.25683	1.71035	2.93826
216.4	0.0738053	0.710502	0.786412	0.903154	1.25775	1.71068	2.93887
216.6	0.0745678	0.709824	0.787116	0.901809	1.25859	1.71144	2.93911
216.8	0.0746615	0.710557	0.786769	0.901291	1.25892	1.71178	2.94052
217	0.0737307	0.710651	0.788151	0.900887	1.26041	1.71085	2.94054
217.2	0.0739776	0.709868	0.788356	0.901004	1.26112	1.71173	2.94117
217.4	0.0730019	0.711411	0.788961	0.899787	1.26067	1.71392	2.94203
217.6	0.0718411	0.713124	0.788928	0.901195	1.26065	1.71332	2.9447
217.8	0.0722539	0.713401	0.790331	0.901419	1.26052	1.71305	2.9436
218	0.0727036	0.715538	0.789246	0.90236	1.26042	1.71425	2.94439
218.2	0.0733057	0.71667	0.788647	0.901943	1.25979	1.71477	2.94539
218.4	0.074079	0.714817	0.788655	0.901844	1.26224	1.71483	2.94622
218.6	0.0760261	0.714092	0.787554	0.90157	1.26151	1.71676	2.94755
218.8	0.0755192	0.712785	0.786468	0.901806	1.2616	1.71857	2.94931
219	0.0755865	0.710921	0.786542	0.900575	1.26182	1.71882	2.95045
219.2	0.0749915	0.711552	0.78686	0.900557	1.26322	1.71936	2.95052
219.4	0.0752402	0.712226	0.786742	0.900569	1.26169	1.71938	2.95243
219.6	0.0745766	0.712558	0.786458	0.900507	1.26352	1.71974	2.95326
219.8	0.0754219	0.713164	0.787022	0.901038	1.26488	1.72077	2.95361
220	0.0754841	0.714189	0.787372	0.902132	1.2651	1.72146	2.95471
220.2	0.0754208	0.713143	0.787831	0.902299	1.2653	1.72164	2.95605
220.4	0.0754392	0.713967	0.787447	0.901971	1.26761	1.72228	2.95568
220.6	0.0747828	0.714099	0.787283	0.90298	1.2674	1.72247	2.95629
220.8	0.0755189	0.714233	0.786283	0.90293	1.26826	1.72229	2.95782
221	0.0759964	0.713661	0.785858	0.903185	1.26846	1.72221	2.95866
221.2	0.0780555	0.713643	0.78486	0.90437	1.26828	1.72266	2.9593
221.4	0.0787982	0.71371	0.78505	0.904396	1.26793	1.72345	2.96179
221.6	0.0789658	0.712893	0.786602	0.903457	1.26791	1.72477	2.96222
221.8	0.0775991	0.712709	0.788024	0.90421	1.26741	1.7258	2.96314
222	0.078067	0.712392	0.788649	0.904088	1.26803	1.72738	2.96394
222.2	0.0769234	0.71167	0.789382	0.902631	1.26915	1.7281	2.96488
222.4	0.0766736	0.711022	0.789314	0.904411	1.26845	1.72767	2.9644
222.6	0.0760974	0.710962	0.790054	0.903111	1.26978	1.72734	2.96465
222.8	0.0765083	0.711697	0.788847	0.90299	1.27002	1.72723	2.96589
223	0.0763704	0.71153	0.789079	0.903036	1.26933	1.72708	2.96704
223.2	0.0769685	0.712646	0.789142	0.903518	1.26893	1.72657	2.96778
223.4	0.0765995	0.713039	0.789015	0.902436	1.26906	1.72818	2.97001
223.6	0.0783909	0.713104	0.787506	0.903985	1.26819	1.72904	2.97185
223.8	0.0785331	0.712844	0.788454	0.903203	1.26818	1.72922	2.97096
224	0.077988	0.71355	0.787946	0.901546	1.26979	1.73007	2.97239
224.2	0.076687	0.712522	0.787912	0.902257	1.26902	1.73157	2.97477
224.4	0.0758577	0.711499	0.788942	0.900839	1.27046	1.73165	2.97561
224.6	0.0748282	0.712263	0.788709	0.901392	1.27187	1.73277	2.97667
224.8	0.0756427	0.711794	0.789004	0.903447	1.27311	1.73423	2.97868
225	0.0743568	0.711537	0.788074	0.903909	1.27455	1.7327	2.9794
225.2	0.0756141	0.711963	0.788815	0.903848	1.27536	1.7331	2.98016
225.4	0.0776323	0.713407	0.788613	0.90523	1.27581	1.73273	2.9808
225.6	0.0788	0.712754	0.789313	0.905258	1.27525	1.73257	2.98134
225.8	0.0773589	0.713599	0.788189	0.904768	1.27465	1.7323	2.98303
226	0.0793836	0.713161	0.789111	0.906089	1.27296	1.73433	2.98267
226.2	0.0794968	0.713056	0.788123	0.904969	1.27366	1.73449	2.98378
226.4	0.0791087	0.711688	0.787939	0.906188	1.27337	1.73604	2.98448
226.6	0.0781632	0.71265	0.787547	0.905263	1.27459	1.7373	2.98436
226.8	0.0789525	0.711799	0.788649	0.904224	1.27554	1.73881	2.98469
227	0.0787315	0.712168	0.789833	0.90494	1.27589	1.74009	2.98739
227.2	0.0776452	0.712246	0.790886	0.906199	1.2762	1.74162	2.98713
227.4	0.0780732	0.71425	0.79084	0.905499	1.27722	1.74175	2.98827
227.6	0.078172	0.713966	0.791466	0.905953	1.27699	1.74146	2.98975
227.8	0.078552	0.713692	0.790945	0.90652	1.27657	1.74168	2.99086
228	0.0789635	0.712841	0.790496	0.904632	1.27721	1.74212	2.99193
228.2	0.0788115	0.712638	0.791364	0.903941	1.27763	1.7426	2.99312
228.4	0.0791208	0.711425	0.791831	0.903487	1.27762	1.74352	2.99326
228.6	0.0782276	0.711226	0.790542	0.903922	1.27812	1.74502	2.99466
228.8	0.0772448	0.711889	0.790684	0.903728	1.27912	1.74539	2.99519
229	0.0774731	0.71414	0.791345	0.90511	1.27971	1.7458	2.99561
229.2	0.0802991	0.714245	0.79055	0.905959	1.27968	1.7461	2.99669
229.4	0.0789521	0.714072	0.789982	0.907164	1.27934	1.7463	2.99892
229.6	0.0798528	0.713963	0.790749	0.907618	1.27978	1.74633	3.00009
229.8	0.0813273	0.712821	0.789295	0.907608	1.2798	1.74616	3.00048
230	0.0821392	0.712021	0.788018	0.908045	1.28042	1.74634	2.99988
230.2	0.0805589	0.713147	0.787622	0.907612	1.28094	1.7461	2.99981
230.4	0.0811773	0.713764	0.787708	0.907353	1.28233	1.74676	3.0004
230.6	0.0819957	0.712922	0.78901	0.906568	1.28202	1.74759	3.00159
230.8	0.0806786	0.713346	0.79096	0.907512	1.28365	1.74898	3.00213
231	0.0790464	0.713499	0.791371	0.907114	1.28394	1.75048	3.0041
231.2	0.0794065	0.712083	0.790903	0.907395	1.28516	1.752	3.00489
231.4	0.0785781	0.713336	0.790734	0.907523	1.28442	1.75325	3.00505
231.6	0.079557	0.714803	0.791471	0.908332	1.28539	1.75302	3.00457
231.8	0.0801266	0.714902	0.790051	0.907527	1.28411	1.75409	3.00688
232	0.080644	0.715405	0.789032	0.908571	1.28427	1.75442	3.00889
232.2	0.0803281	0.715632	0.789016	0.908277	1.28426	1.7546	3.01007
232.4	0.081663	0.714195	0.78949	0.908812	1.28356	1.75411	3.01158
232.6	0.0812599	0.713714	0.78723	0.90967	1.28448	1.75488	3.01427
232.8	0.0812778	0.714693	0.787939	0.910206	1.28441	1.75495	3.01523
233	0.0822981	0.713929	0.788947	0.910303	1.28459	1.75545	3.01575
233.2	0.0823954	0.714273	0.791383	0.910032	1.28523	1.75591	3.01753
233.4	0.0829941	0.713863	0.790303	0.908631	1.28729	1.75729	3.0165
233.6	0.0822019	0.713866	0.789814	0.908604	1.28745	1.75806	3.01578
233.8	0.0837006	0.714824	0.789716	0.908053	1.28763	1.75824	3.01445
234	0.0835184	0.714998	0.790377	0.906738	1.28764	1.75869	3.0143
234.2	0.0819691	0.716214	0.78823	0.907127	1.28676	1.75923	3.01316
234.4	0.0803182	0.716911	0.78964	0.908419	1.28702	1.7586	3.01544
234.6	0.0810134	0.718159	0.790447	0.908042	1.28692	1.75938	3.0163
234.8	0.0793833	0.717064	0.790208	0.907527	1.28767	1.76028	3.01865
235	0.0790937	0.717216	0.789939	0.907717	1.28761	1.7609	3.01847
235.2	0.0806555	0.71677	0.791085	0.908962	1.2882	1.76131	3.02111
235.4	0.0811706	0.717486	0.790858	0.908951	1.28782	1.76256	3.02111
235.6	0.0811955	0.716355	0.791539	0.907301	1.28789	1.76341	3.02158
235.8	0.0805911	0.717414	0.791796	0.909091	1.28867	1.76384	3.02139
236	0.0800274	0.717771	0.792288	0.909905	1.29025	1.76434	3.0221
236.2	0.0811688	0.717731	0.791081	0.908327	1.29202	1.76537	3.02214
236.4	0.0818942	0.716197	0.790646	0.908188	1.29304	1.76582	3.02297
236.6	0.0828484	0.715974	0.791318	0.91011	1.29402	1.76653	3.02499
236.8	0.0836359	0.714784	0.791526	0.909177	1.29484	1.76718	3.02506
237	0.0844889	0.714635	0.791457	0.909047	1.29387	1.76867	3.02686
237.2	0.0829204	0.714872	0.791486	0.910775	1.29363	1.76921	3.02841
237.4	0.0824935	0.715483	0.791811	0.910117	1.29306	1.76946	3.02897
237.6	0.0810151	0.71752	0.789767	0.910134	1.2932	1.77005	3.02858
237.8	0.082367	0.71794	0.790611	0.910371	1.29351	1.77151	3.03119
238	0.081331	0.717976	0.790085	0.910907	1.29432	1.77136	3.03209
238.2	0.0829577	0.717209	0.789638	0.909473	1.29494	1.77125	3.03159
238.4	0.0829572	0.718927	0.789293	0.90974	1.29662	1.7736	3.032
238.6	0.0836569	0.717284	0.78958	0.907769	1.29706	1.77374	3.03306
238.8	0.0829111	0.71761	0.789107	0.908614	1.29691	1.77295	3.032
239	0.0832287	0.717761	0.788025	0.907944	1.29782	1.77398	3.03213
239.2	0.0820532	0.717811	0.788456	0.909458	1.29743	1.77475	3.03327
239.4	0.0821507	0.717794	0.787948	0.908883	1.29779	1.77451	3.03479
239.6	0.0815004	0.717632	0.788222	0.910945	1.29798	1.77602	3.03582
239.8	0.0812523	0.717439	0.787052	0.910338	1.30027	1.7765	3.03804
240	0.082427	0.716747	0.787871	0.910541	1.30006	1.77643	3.03786
240.2	0.0832274	0.716578	0.789709	0.90855	1.29993	1.77802	3.03897
240.4	0.0829097	0.715521	0.78964	0.909156	1.30013	1.7784	3.03878
240.6	0.083282	0.718172	0.790545	0.909207	1.3004	1.77729	3.03975
240.8	0.0839559	0.717831	0.790641	0.907919	1.29862	1.77859	3.03974
241	0.0839049	0.719274	0.790399	0.908137	1.29962	1.77862	3.04147
241.2	0.0845087	0.720113	0.788647	0.909512	1.30018	1.77871	3.0416
241.4	0.0859253	0.719597	0.79082	0.90788	1.29982	1.77883	3.04401
241.6	0.0871473	0.717359	0.788953	0.90703	1.29928	1.77941	3.04366
241.8	0.0877905	0.717358	0.790417	0.908471	1.29965	1.77911	3.04496
242	0.0876753	0.716549	0.790217	0.908955	1.30011	1.77964	3.0469
242.2	0.0861536	0.715307	0.790776	0.909111	1.30067	1.77977	3.04742
242.4	0.0859046	0.71624	0.788751	0.910568	1.30169	1.7802	3.0478
242.6	0.0850785	0.716251	0.790545	0.911023	1.30255	1.78091	3.04909
242.8	0.083667	0.716019	0.789756	0.91117	1.30374	1.78179	3.05049
243	0.0831701	0.715847	0.790704	0.910135	1.30382	1.78249	3.05105
243.2	0.0839604	0.717004	0.789827	0.910267	1.30295	1.78293	3.05239
243.4	0.0840759	0.715875	0.790401	0.909494	1.30433	1.7827	3.0537
243.6	0.0848187	0.716694	0.79055	0.908726	1.30508	1.78253	3.05539
243.8	0.0859606	0.717666	0.791044	0.909485	1.30484	1.78302	3.05496
244	0.0866916	0.718645	0.790936	0.910101	1.30349	1.78351	3.05521
244.2	0.0863045	0.718917	0.79217	0.910016	1.30549	1.78387	3.05609
244.4	0.0860379	0.719228	0.791914	0.911469	1.3036	1.78577	3.05637
244.6	0.085501	0.71784	0.791567	0.912191	1.30262	1.78804	3.05721
244.8	0.0852087	0.717198	0.790922	0.911573	1.30373	1.78797	3.05837
245	0.0855254	0.715882	0.790806	0.911036	1.30581	1.78717	3.05959
245.2	0.0859447	0.715473	0.790384	0.911427	1.30533	1.78657	3.06009
245.4	0.0867907	0.715928	0.791527	0.910931	1.30579	1.78645	3.06007
245.6	0.0866652	0.716794	0.790636	0.911113	1.30686	1.7856	3.06004
245.8	0.0866499	0.716904	0.791741	0.911787	1.30607	1.78637	3.06175
246	0.0859411	0.718674	0.791422	0.911139	1.30616	1.78732	3.06064
246.2	0.0877698	0.71885	0.791787	0.910977	1.30628	1.78772	3.0619
246.4	0.0871159	0.719078	0.791591	0.910928	1.3075	1.78719	3.06218
246.6	0.0879742	0.718944	0.794009	0.910373	1.30722	1.78767	3.06182
246.8	0.0883178	0.719558	0.793041	0.910558	1.30782	1.78832	3.06253
247	0.0892276	0.718728	0.793505	0.911707	1.30818	1.78964	3.06435
247.2	0.0890856	0.71892	0.791767	0.911082	1.30906	1.79159	3.06494
247.4	0.0900943	0.719225	0.792053	0.910631	1.30867	1.79278	3.06632
247.6	0.0905239	0.71924	0.791027	0.910716	1.30904	1.79397	3.06869
247.8	0.0919699	0.720018	0.790298	0.90957	1.30807	1.79285	3.06845
248	0.0904058	0.720241	0.790279	0.909485	1.30865	1.79305	3.06855
248.2	0.0900653	0.719303	0.790998	0.909486	1.30893	1.79251	3.06828
248.4	0.0889855	0.717509	0.789778	0.909935	1.30913	1.794	3.06792
248.6	0.088885	0.717931	0.790324	0.909501	1.30984	1.79411	3.06708
248.8	0.0893571	0.716444	0.792144	0.910959	1.31006	1.79624	3.0683
249	0.0892557	0.714934	0.792236	0.911056	1.30916	1.79643	3.06908
249.2	0.0898123	0.715873	0.792942	0.911679	1.30801	1.7978	3.07068
249.4	0.0902615	0.717579	0.793022	0.912808	1.30856	1.79696	3.07158
249.6	0.089998	0.716877	0.791531	0.914249	1.30755	1.79778	3.07195
249.8	0.0874756	0.717342	0.789993	0.913111	1.30954	1.79825	3.0739
250	0.0899328	0.718536	0.790378	0.912604	1.31014	1.79838	3.07385
250.2	0.0882892	0.718375	0.791632	0.912654	1.3125	1.79894	3.07408
250.4	0.0889129	0.718219	0.791645	0.912205	1.313	1.80059	3.07595
250.6	0.0889252	0.719357	0.793096	0.911353	1.31468	1.80049	3.07752
250.8	0.0902543	0.719053	0.794146	0.910525	1.3128	1.80049	3.07582
251	0.0900601	0.719051	0.793517	0.911081	1.31376	1.80122	3.07736
251.2	0.091048	0.717834	0.793547	0.911796	1.31245	1.80172	3.07858
251.4	0.090424	0.719156	0.795164	0.910589	1.312	1.80121	3.07793
251.6	0.0908938	0.71949	0.795857	0.911926	1.31166	1.80171	3.0793
251.8	0.0904079	0.719913	0.795684	0.912703	1.31283	1.8028	3.08092
252	0.0905501	0.72006	0.796505	0.912808	1.31274	1.80437	3.08155
252.2	0.0912094	0.720517	0.795242	0.912881	1.31317	1.80426	3.08054
252.4	0.0908672	0.719583	0.795304	0.912743	1.31433	1.80462	3.08193
252.6	0.0905036	0.718107	0.794199	0.910876	1.31556	1.80453	3.08092
252.8	0.0907933	0.718066	0.794216	0.911649	1.31638	1.80467	3.08279
253	0.0892876	0.71663	0.794501	0.912092	1.31689	1.80444	3.08288
253.2	0.0895088	0.717631	0.795067	0.91059	1.31773	1.80452	3.08464
253.4	0.0903504	0.716988	0.793666	0.912053	1.31674	1.80572	3.08537
253.6	0.0906914	0.717494	0.793781	0.912779	1.31534	1.80738	3.08634
253.8	0.0915426	0.71801	0.793804	0.911986	1.31657	1.80746	3.08549
254	0.0927778	0.719585	0.792528	0.911698	1.31674	1.80755	3.08739
254.2	0.0932493	0.719781	0.791482	0.911692	1.31714	1.809	3.0874
254.4	0.0926571	0.720429	0.792078	0.910455	1.31858	1.80883	3.08892
254.6	0.0919566	0.721823	0.792298	0.910823	1.32103	1.80929	3.09009
254.8	0.0919665	0.721507	0.79242	0.910342	1.32134	1.81005	3.09038
255	0.0916841	0.721134	0.792381	0.911147	1.31997	1.81166	3.09019
255.2	0.0910362	0.720809	0.793268	0.910974	1.31989	1.81102	3.09276
255.4	0.0916743	0.720777	0.793645	0.9111	1.31889	1.81181	3.09225
255.6	0.0927401	0.718778	0.793936	0.911232	1.31837	1.81159	3.09252
255.8	0.0918144	0.719461	0.79344	0.912901	1.31679	1.81182	3.09327
256	0.0910107	0.718567	0.793853	0.912701	1.31844	1.81283	3.09482
256.2	0.0911015	0.718379	0.79376	0.91405	1.31975	1.81351	3.09362
256.4	0.0912663	0.71811	0.793016	0.914952	1.31967	1.81338	3.09492
256.6	0.0914196	0.718582	0.793031	0.914169	1.31934	1.81355	3.09741
256.8	0.0917752	0.717372	0.794443	0.913237	1.32101	1.81322	3.09799
257	0.0930448	0.719776	0.795684	0.914051	1.32033	1.8126	3.09863
257.2	0.0925482	0.720744	0.795984	0.914776	1.31902	1.81229	3.10085
257.4	0.0928075	0.719983	0.796017	0.914458	1.32056	1.81199	3.10095
257.6	0.0916603	0.720199	0.795381	0.915311	1.32145	1.81221	3.10008
257.8	0.091812	0.721156	0.794843	0.916834	1.32114	1.81372	3.10079
258	0.0913257	0.719523	0.79375	0.9162	1.32142	1.81336	3.09967
258.2	0.0912418	0.718785	0.79391	0.915368	1.32087	1.81538	3.09932
258.4	0.0907305	0.720306	0.795133	0.914828	1.32104	1.81636	3.09927
258.6	0.0932413	0.721535	0.795234	0.915127	1.31989	1.817	3.10088
258.8	0.094918	0.720262	0.795229	0.914969	1.32	1.81815	3.10225
259	0.0956353	0.721133	0.7965	0.913693	1.3218	1.81884	3.10328
259.2	0.0963899	0.721259	0.796192	0.913405	1.32359	1.81856	3.1032
259.4	0.0970904	0.719728	0.79552	0.914094	1.32433	1.81958	3.10425
259.6	0.0960155	0.718149	0.795139	0.91443	1.32464	1.8207	3.10331
259.8	0.0950699	0.719038	0.795021	0.913106	1.32443	1.81918	3.10327
260	0.0948087	0.71804	0.794388	0.91484	1.32266	1.81895	3.10491
260.2	0.0946664	0.717681	0.793952	0.915022	1.32316	1.82033	3.10471
260.4	0.0939612	0.718312	0.793847	0.915094	1.32261	1.82011	3.10521
260.6	0.093232	0.717572	0.794089	0.914847	1.32342	1.82001	3.10641
260.8	0.0925165	0.716388	0.794232	0.916494	1.32407	1.82244	3.1069
261	0.0930397	0.717135	0.794205	0.915242	1.32512	1.82247	3.10698
261.2	0.0925541	0.716578	0.795045	0.91587	1.32459	1.82174	3.10974
261.4	0.092676	0.717404	0.796055	0.916442	1.32423	1.82299	3.11062
261.6	0.0926967	0.718783	0.796598	0.91618	1.32591	1.82297	3.11082
261.8	0.0938461	0.720952	0.796398	0.914156	1.32654	1.82253	3.11105
262	0.0925478	0.720593	0.796374	0.915505	1.32743	1.82564	3.11137
262.2	0.0927655	0.721473	0.796538	0.914885	1.32791	1.8265	3.11062
262.4	0.0937594	0.721467	0.796238	0.915305	1.32857	1.82605	3.11071
262.6	0.0949825	0.720271	0.79638	0.915145	1.32861	1.82697	3.11121
262.8	0.094531	0.718303	0.796989	0.916943	1.32813	1.82743	3.11311
263	0.0950882	0.718543	0.797638	0.915338	1.32842	1.82623	3.11345
263.2	0.0957424	0.718602	0.797437	0.915643	1.32892	1.82706	3.11504
263.4	0.09506	0.71831	0.797069	0.914933	1.32906	1.8285	3.11627
263.6	0.0944041	0.719443	0.797479	0.915633	1.32824	1.82839	3.11662
263.8	0.0945966	0.72148	0.796715	0.914846	1.32829	1.82874	3.11661
264	0.0945813	0.719884	0.795971	0.914379	1.32732	1.82931	3.11763
264.2	0.0968116	0.719608	0.795373	0.914435	1.32773	1.82892	3.1171
264.4	0.0968128	0.719429	0.796277	0.914703	1.32786	1.82796	3.11748
264.6	0.0974603	0.719115	0.795251	0.914113	1.3279	1.82924	3.11871
264.8	0.0966042	0.717303	0.795395	0.914726	1.32965	1.82944	3.11932
265	0.0969582	0.719712	0.796863	0.917049	1.33111	1.82918	3.12074
265.2	0.094884	0.720831	0.797595	0.916917	1.33106	1.82994	3.12097
265.4	0.0948542	0.720605	0.796429	0.916699	1.33265	1.83143	3.12216
265.6	0.0942393	0.719456	0.795891	0.91664	1.3329	1.83086	3.12255
265.8	0.0950237	0.720348	0.796336	0.916067	1.3308	1.83112	3.12346
266	0.0956648	0.719757	0.794478	0.914431	1.33015	1.83183	3.12393
266.2	0.0970427	0.719476	0.79509	0.914518	1.32929	1.83323	3.12461
266.4	0.0970682	0.719918	0.794886	0.915248	1.3291	1.83212	3.12402
266.6	0.0975241	0.721489	0.795702	0.91621	1.32972	1.83415	3.12436
266.8	0.0976009	0.721959	0.795949	0.917006	1.33194	1.83431	3.12408
267	0.0972969	0.722518	0.79577	0.918032	1.33242	1.83546	3.12511
267.2	0.0961325	0.719883	0.795905	0.917053	1.33429	1.83463	3.12624
267.4	0.0961834	0.719564	0.797042	0.916854	1.33373	1.83605	3.12726
267.6	0.0948578	0.719888	0.798297	0.915176	1.33468	1.83646	3.12845
267.8	0.095173	0.719199	0.798158	0.9141	1.33485	1.83755	3.12951
268	0.0957232	0.718697	0.799127	0.914051	1.33559	1.83838	3.12866
268.2	0.0955837	0.720767	0.799044	0.914044	1.33491	1.83882	3.12865
268.4	0.0958553	0.720635	0.79859	0.913281	1.3353	1.83866	3.12933
268.6	0.0967965	0.718798	0.798684	0.914055	1.33445	1.83753	3.12999
268.8	0.0966696	0.718353	0.798171	0.913788	1.33422	1.83834	3.12973
269	0.0968787	0.718915	0.797476	0.913093	1.33452	1.83765	3.13054
269.2	0.0967339	0.719042	0.796389	0.915051	1.33501	1.83863	3.13107
269.4	0.0956211	0.719266	0.796802	0.914638	1.33619	1.84026	3.13129
269.6	0.0950081	0.721207	0.796053	0.913557	1.33723	1.84054	3.13244
269.8	0.0959967	0.720924	0.795393	0.915087	1.33804	1.84046	3.13353
270	0.0955347	0.720436	0.795652	0.914242	1.33853	1.84087	3.13361
270.2	0.0966228	0.719114	0.796574	0.913339	1.33834	1.84106	3.13478
270.4	0.0979757	0.720334	0.7959	0.915173	1.33804	1.8411	3.1354
270.6	0.0987991	0.719569	0.79589	0.917283	1.33771	1.84155	3.13535
270.8	0.0982175	0.720579	0.797324	0.916368	1.33659	1.84183	3.13526
271	0.0984037	0.719771	0.797908	0.917131	1.33608	1.84192	3.13669
271.2	0.0980495	0.720782	0.798113	0.91648	1.33715	1.84314	3.13852
271.4	0.0984378	0.719695	0.798644	0.916055	1.33715	1.84401	3.13874
271.6	0.0985794	0.720259	0.799015	0.915698	1.33786	1.84469	3.14033
271.8	0.0982926	0.719952	0.799156	0.91593	1.33832	1.84424	3.1419
272	0.0976006	0.720516	0.799262	0.91749	1.33878	1.84539	3.14273
272.2	0.0966058	0.720763	0.799211	0.918549	1.33892	1.8453	3.14275
272.4	0.0961296	0.719764	0.798323	0.918104	1.33802	1.84524	3.14468
272.6	0.0959278	0.72019	0.798709	0.918377	1.33905	1.84641	3.14431
272.8	0.095012	0.720175	0.799154	0.918953	1.34018	1.84676	3.14464
273	0.0969445	0.720181	0.798437	0.918669	1.3398	1.84744	3.14541
273.2	0.098583	0.719138	0.798475	0.918092	1.34034	1.84736	3.14554
273.4	0.0988903	0.720157	0.799241	0.917496	1.34167	1.84748	3.14429
273.6	0.0990373	0.719758	0.797486	0.917765	1.34111	1.84702	3.14449
273.8	0.100835	0.719897	0.796196	0.917651	1.3399	1.84855	3.1453
274	0.0996734	0.720481	0.796001	0.918092	1.34009	1.8489	3.14595
274.2	0.0998259	0.720818	0.794841	0.918107	1.33994	1.84924	3.14616
274.4	0.101345	0.720675	0.796128	0.919146	1.34005	1.84951	3.14751
274.6	0.101493	0.719333	0.796375	0.919281	1.33972	1.84972	3.14902
274.8	0.10171	0.718451	0.796528	0.918394	1.34079	1.84951	3.1494
275	0.102393	0.717537	0.79814	0.91688	1.34028	1.85025	3.14822
275.2	0.101629	0.718518	0.798971	0.917121	1.34075	1.85156	3.14931
275.4	0.101083	0.719177	0.797056	0.9175	1.34147	1.8522	3.15004
275.6	0.101369	0.720998	0.798646	0.915833	1.34171	1.85214	3.14941
275.8	0.101149	0.722799	0.799448	0.915492	1.3423	1.85265	3.1494
276	0.100917	0.72431	0.798535	0.917052	1.34385	1.8515	3.15136
276.2	0.10181	0.723576	0.799022	0.918939	1.34363	1.85173	3.15132
276.4	0.101928	0.722884	0.799824	0.918877	1.34388	1.8529	3.15198
276.6	0.102608	0.721872	0.799077	0.919301	1.34485	1.85484	3.15319
276.8	0.101947	0.721273	0.79868	0.921138	1.34498	1.85564	3.1548
277	0.102053	0.719978	0.799617	0.920916	1.34516	1.85657	3.1545
277.2	0.101885	0.720394	0.799125	0.920248	1.34513	1.85688	3.1536
277.4	0.10094	0.720342	0.798725	0.9202	1.34621	1.85554	3.15454
277.6	0.0994264	0.71918	0.799231	0.921626	1.34568	1.85495	3.15508
277.8	0.0995789	0.719155	0.799094	0.920428	1.34649	1.85498	3.15542
278	0.0997983	0.719164	0.799111	0.919487	1.34678	1.8558	3.15673
278.2	0.0993433	0.719519	0.798816	0.918011	1.3488	1.85496	3.15843
278.4	0.0987233	0.719489	0.799004	0.916522	1.34767	1.8572	3.15857
278.6	0.100093	0.721171	0.799295	0.916032	1.34878	1.85688	3.15928
278.8	0.100185	0.720743	0.800579	0.915825	1.3488	1.85782	3.15981
279	0.100206	0.7212	0.79996	0.916419	1.34931	1.85771	3.15918
279.2	0.100345	0.719374	0.80058	0.917115	1.34801	1.85917	3.16088
279.4	0.100641	0.719928	0.801662	0.917576	1.35012	1.8585	3.16053
279.6	0.100889	0.720262	0.802998	0.917722	1.34965	1.86003	3.16146
279.8	0.101172	0.720247	0.803281	0.917815	1.34911	1.85982	3.16216
280	0.0999969	0.720072	0.803686	0.917141	1.34874	1.86018	3.16474
280.2	0.101163	0.722503	0.803412	0.916883	1.34906	1.8592	3.16358
280.4	0.102098	0.722513	0.803483	0.915579	1.3477	1.8591	3.1644
280.6	0.101584	0.721095	0.801559	0.915239	1.34829	1.86012	3.16491
280.8	0.102318	0.722855	0.800084	0.915554	1.34935	1.85944	3.16588
281	0.103651	0.723144	0.800562	0.915308	1.35043	1.8607	3.16477
281.2	0.103469	0.721371	0.799729	0.915859	1.35073	1.86122	3.16708
281.4	0.103022	0.721941	0.799088	0.918693	1.351	1.86189	3.16867
281.6	0.103091	0.722217	0.800598	0.917389	1.35064	1.86086	3.16888
281.8	0.102958	0.720695	0.80112	0.917247	1.35135	1.86267	3.1689
282	0.103312	0.721666	0.800301	0.917531	1.35095	1.86222	3.17025
282.2	0.101759	0.722643	0.801462	0.917678	1.35086	1.86318	3.16892
282.4	0.102304	0.721473	0.802219	0.91628	1.35163	1.86395	3.16976
282.6	0.102704	0.722915	0.800638	0.917364	1.35276	1.86499	3.16983
282.8	0.102046	0.723619	0.800419	0.918443	1.353	1.86489	3.16988
283	0.103189	0.721435	0.801817	0.919548	1.35232	1.86497	3.16935
283.2	0.104401	0.722026	0.80219	0.919593	1.35285	1.86579	3.17187
283.4	0.103523	0.722641	0.801986	0.920238	1.35176	1.86468	3.17139
283.6	0.103746	0.722139	0.804161	0.91973	1.35136	1.86501	3.17278
283.8	0.103867	0.721176	0.80475	0.918732	1.35082	1.86518	3.17385
284	0.102414	0.723191	0.804184	0.918986	1.35274	1.86755	3.17438
284.2	0.102608	0.721521	0.80466	0.918077	1.35349	1.86803	3.17398
284.4	0.104637	0.721624	0.804584	0.918843	1.35479	1.86915	3.17425
284.6	0.106246	0.721519	0.803936	0.918867	1.35479	1.87013	3.17391
284.8	0.106726	0.721033	0.803874	0.919708	1.35411	1.87059	3.17361
285	0.107707	0.720152	0.803551	0.918379	1.35435	1.86929	3.17436
285.2	0.108045	0.720176	0.804681	0.919255	1.35447	1.87022	3.1747
285.4	0.106665	0.720632	0.805599	0.919608	1.35622	1.87033	3.17509
285.6	0.105239	0.719713	0.804529	0.920346	1.35641	1.87028	3.17554
285.8	0.105883	0.720583	0.805834	0.920194	1.35823	1.87206	3.1759
286	0.105741	0.721154	0.807073	0.919929	1.35775	1.87224	3.17703
286.2	0.1051	0.722242	0.804823	0.920164	1.35817	1.87185	3.17797
286.4	0.106721	0.722485	0.804226	0.918406	1.35689	1.87291	3.17887
286.6	0.106807	0.722911	0.804448	0.919389	1.35814	1.87287	3.17952
286.8	0.105761	0.723276	0.803689	0.919623	1.35805	1.87096	3.18114
287	0.106604	0.722413	0.803751	0.920053	1.35915	1.87132	3.18147
287.2	0.106673	0.722381	0.803894	0.920183	1.35942	1.87185	3.18161
287.4	0.105678	0.721912	0.804348	0.921731	1.36077	1.87242	3.18254
287.6	0.10633	0.722477	0.804987	0.920136	1.36103	1.87257	3.18241
287.8	0.107688	0.722883	0.804707	0.920446	1.36137	1.87349	3.18267
288	0.105834	0.723513	0.80393	0.920939	1.36131	1.87344	3.18208
288.2	0.106899	0.721674	0.804487	0.920878	1.36132	1.87386	3.18183
288.4	0.106604	0.721826	0.804226	0.92069	1.36209	1.87388	3.18195
288.6	0.105866	0.721559	0.803324	0.921415	1.36082	1.87513	3.18301
288.8	0.105236	0.721402	0.804151	0.92069	1.36238	1.87604	3.18262
289	0.106908	0.720832	0.804999	0.921856	1.36234	1.87657	3.18414
289.2	0.10563	0.721968	0.806493	0.921647	1.36213	1.87661	3.18552
289.4	0.105822	0.721601	0.806224	0.921447	1.36115	1.87687	3.18533
289.6	0.106449	0.720494	0.807058	0.921552	1.36323	1.87567	3.18534
289.8	0.107547	0.71895	0.806561	0.922356	1.36214	1.87406	3.18629
290	0.106079	0.720843	0.805631	0.921883	1.36331	1.87449	3.18634
290.2	0.10636	0.721605	0.804453	0.924054	1.36354	1.87474	3.18677
290.4	0.106768	0.722008	0.803557	0.925101	1.36398	1.87558	3.18697
290.6	0.107642	0.724169	0.803922	0.925002	1.36324	1.87614	3.18669
290.8	0.106912	0.724727	0.803239	0.92393	1.36219	1.87687	3.18705
291	0.107563	0.72284	0.802131	0.925362	1.3625	1.87774	3.18717
291.2	0.108994	0.722705	0.802467	0.92429	1.36312	1.87805	3.18684
291.4	0.108365	0.72211	0.804567	0.924327	1.36248	1.87795	3.18719
291.6	0.106635	0.721456	0.80367	0.924112	1.3633	1.87856	3.18821
291.8	0.106352	0.722421	0.804606	0.925147	1.36454	1.87901	3.18828
292	0.106425	0.723127	0.805437	0.922952	1.36429	1.87889	3.19061
292.2	0.105428	0.724351	0.805799	0.922533	1.36465	1.87949	3.19063
292.4	0.106322	0.724762	0.804827	0.921222	1.36575	1.87992	3.19167
292.6	0.107644	0.724825	0.804701	0.921661	1.36569	1.8788	3.19177
292.8	0.107974	0.72531	0.805162	0.922278	1.36745	1.88092	3.19227
293	0.109244	0.724916	0.80597	0.922574	1.36746	1.88023	3.19087
293.2	0.109751	0.723212	0.804611	0.921671	1.36707	1.88143	3.19294
293.4	0.109815	0.723392	0.804877	0.921987	1.36597	1.88046	3.19418
293.6	0.109077	0.723511	0.805708	0.921886	1.36665	1.88157	3.19424
293.8	0.108954	0.722444	0.805182	0.921465	1.3651	1.88115	3.19468
294	0.109189	0.722703	0.805121	0.921767	1.36451	1.8817	3.19619
294.2	0.109001	0.722452	0.807207	0.921983	1.3648	1.87973	3.19599
294.4	0.108391	0.722404	0.806443	0.921291	1.36512	1.88006	3.19603
294.6	0.109769	0.722455	0.806934	0.922406	1.36533	1.88205	3.19687
294.8	0.10933	0.722219	0.807056	0.922739	1.3669	1.88163	3.19692
295	0.109398	0.721581	0.806885	0.921649	1.36771	1.88212	3.1968
295.2	0.109015	0.722906	0.805871	0.923249	1.36814	1.88319	3.19687
295.4	0.109424	0.72266	0.807104	0.924029	1.36955	1.88497	3.19737
295.6	0.110316	0.723035	0.807095	0.922945	1.36931	1.88399	3.1976
295.8	0.109442	0.724967	0.806394	0.922018	1.36912	1.88618	3.19877
296	0.108746	0.725804	0.806547	0.92351	1.3693	1.88707	3.19914
296.2	0.109489	0.725747	0.80503	0.92301	1.37018	1.88756	3.19954
296.4	0.109893	0.725458	0.805557	0.923153	1.37205	1.88881	3.19941
296.6	0.108681	0.725021	0.805125	0.922476	1.37338	1.88989	3.2009
296.8	0.110753	0.724024	0.804918	0.92257	1.3733	1.88818	3.20236
297	0.110997	0.72345	0.805278	0.922229	1.37438	1.8883	3.20333
297.2	0.111507	0.723332	0.806507	0.921187	1.37405	1.88853	3.20393
297.4	0.112183	0.725209	0.80545	0.922647	1.37346	1.88806	3.20485
297.6	0.11247	0.726232	0.805642	0.923524	1.37295	1.88828	3.20524
297.8	0.111515	0.726624	0.806352	0.924596	1.37381	1.89067	3.20392
298	0.112053	0.727234	0.806527	0.92521	1.37329	1.8909	3.20494
298.2	0.110936	0.726971	0.806776	0.926283	1.37411	1.89309	3.20506
298.4	0.109774	0.724876	0.807362	0.925657	1.37404	1.89305	3.20559
298.6	0.10964	0.723703	0.807472	0.925892	1.37345	1.89443	3.20483
298.8	0.109287	0.722452	0.807694	0.926462	1.37342	1.89238	3.20694
299	0.108374	0.72316	0.808127	0.926136	1.37396	1.89311	3.20642
299.2	0.108183	0.723693	0.807607	0.925793	1.37406	1.89078	3.2074
299.4	0.109426	0.725638	0.806878	0.926091	1.37328	1.89104	3.20787
299.6	0.108489	0.725994	0.806045	0.927073	1.37423	1.89049	3.20801
299.8	0.109519	0.727066	0.806665	0.925205	1.37404	1.89098	3.20833
300	0.109441	0.726298	0.806008	0.92405	1.37446	1.89144	3.20804
300.2	0.110937	0.72613	0.807262	0.923763	1.37459	1.89321	3.20863
300.4	0.109765	0.724134	0.807988	0.924191	1.37623	1.89274	3.20863
300.6	0.109082	0.723151	0.808054	0.923959	1.37694	1.89271	3.20957
300.8	0.110734	0.722325	0.807899	0.924869	1.37722	1.8934	3.20989
301	0.111808	0.722432	0.807644	0.926281	1.3783	1.89351	3.21086
301.2	0.111417	0.722752	0.807401	0.926274	1.37877	1.89355	3.21067
301.4	0.112048	0.72469	0.807336	0.925698	1.37828	1.89512	3.21234
301.6	0.113617	0.726125	0.809062	0.925149	1.37819	1.89569	3.21121
301.8	0.111875	0.727459	0.808358	0.924123	1.3788	1.89674	3.21131
302	0.112389	0.728428	0.808738	0.922887	1.37929	1.8978	3.21262
302.2	0.113072	0.728169	0.809344	0.92288	1.37898	1.89844	3.21342
302.4	0.112498	0.725785	0.809883	0.92283	1.38028	1.89791	3.2138
302.6	0.113429	0.725904	0.808508	0.924253	1.3797	1.89739	3.21518
302.8	0.11327	0.724923	0.809232	0.926579	1.37985	1.89781	3.21485
303	0.112486	0.724617	0.809746	0.927057	1.37838	1.89733	3.2144
303.2	0.111385	0.724118	0.809733	0.926907	1.37773	1.89757	3.21523
303.4	0.112886	0.725946	0.808657	0.926948	1.37625	1.89783	3.21429
303.6	0.112889	0.724577	0.809096	0.925913	1.37812	1.89981	3.2154
303.8	0.11342	0.726245	0.808236	0.925318	1.37805	1.89916	3.21627
304	0.114809	0.725971	0.809177	0.925599	1.37869	1.89951	3.21665
304.2	0.115764	0.728215	0.808103	0.925996	1.38097	1.89888	3.21591
304.4	0.115532	0.726359	0.807948	0.926784	1.38131	1.89922	3.21508
304.6	0.114444	0.726611	0.808587	0.926639	1.38101	1.89884	3.21594
304.8	0.115663	0.726622	0.809984	0.926109	1.38095	1.89985	3.21562
305	0.114742	0.727522	0.809476	0.927137	1.38129	1.89939	3.21567
305.2	0.113913	0.725655	0.809875	0.927866	1.38007	1.90066	3.2174
305.4	0.114688	0.727172	0.810578	0.926145	1.37996	1.9005	3.21777
305.6	0.116078	0.728239	0.811012	0.925214	1.37994	1.90009	3.21707
305.8	0.115405	0.72757	0.810819	0.92534	1.37966	1.8999	3.21694
306	0.115608	0.727495	0.809652	0.923812	1.37993	1.90095	3.21783
306.2	0.117269	0.727394	0.811321	0.922826	1.37964	1.90034	3.21714
306.4	0.115953	0.727931	0.810939	0.923489	1.38014	1.90172	3.21849
306.6	0.115602	0.728459	0.810144	0.924085	1.38016	1.90192	3.22093
306.8	0.115979	0.727352	0.809447	0.923642	1.38064	1.90202	3.22328
307	0.115642	0.725985	0.809878	0.925066	1.38075	1.90195	3.22344
307.2	0.114123	0.726327	0.808851	0.925821	1.38251	1.90268	3.22311
307.4	0.115303	0.726818	0.809571	0.9273	1.38266	1.90307	3.22561
307.6	0.115916	0.72471	0.809846	0.927204	1.38306	1.90385	3.22398
307.8	0.116183	0.725485	0.810142	0.928968	1.38345	1.90401	3.22284
308	0.116787	0.725761	0.810098	0.929506	1.38396	1.90432	3.22229
308.2	0.117077	0.726312	0.810565	0.928819	1.38231	1.90379	3.22417
308.4	0.116205	0.726651	0.81055	0.927422	1.38332	1.90356	3.2219
308.6	0.115478	0.727858	0.811593	0.927503	1.38272	1.90334	3.22294
308.8	0.114355	0.728711	0.813368	0.925999	1.3829	1.90368	3.22404
309	0.113812	0.729104	0.814224	0.923778	1.38259	1.90409	3.22591
309.2	0.114717	0.729472	0.81384	0.925879	1.38377	1.90466	3.22589
309.4	0.116306	0.729095	0.813364	0.926048	1.38319	1.9044	3.22803
309.6	0.116539	0.729817	0.811921	0.926982	1.38432	1.90386	3.22766
309.8	0.116525	0.72903	0.810243	0.927874	1.38512	1.90449	3.2293
310	0.115652	0.728114	0.809851	0.92843	1.38518	1.9048	3.22895
310.2	0.11446	0.727792	0.80919	0.92739	1.38571	1.90612	3.22918
310.4	0.114376	0.72757	0.81101	0.926983	1.38537	1.9068	3.22928
310.6	0.113532	0.726862	0.810772	0.926118	1.385	1.90704	3.23074
310.8	0.115555	0.727916	0.811254	0.927396	1.38491	1.90652	3.2307
311	0.117891	0.727413	0.811389	0.928548	1.38476	1.90643	3.23159
311.2	0.11934	0.727656	0.811935	0.92776	1.38539	1.90511	3.23176
311.4	0.119221	0.727664	0.810641	0.92813	1.38592	1.90543	3.23197
311.6	0.120166	0.727161	0.811489	0.927855	1.38641	1.90568	3.23193
311.8	0.119772	0.726649	0.81141	0.927236	1.38411	1.90631	3.23225
312	0.118504	0.727925	0.811525	0.926409	1.38507	1.90656	3.23184
312.2	0.117886	0.727136	0.810649	0.92694	1.38497	1.90888	3.2334
312.4	0.11796	0.727044	0.810906	0.927201	1.38627	1.90823	3.23314
312.6	0.117179	0.728779	0.810834	0.926269	1.38578	1.91016	3.23304
312.8	0.116719	0.727797	0.810458	0.926505	1.38809	1.91095	3.23352
313	0.118549	0.728306	0.810447	0.927437	1.38827	1.91077	3.23437
313.2	0.119413	0.729639	0.811049	0.927485	1.38771	1.90946	3.23221
313.4	0.11751	0.729934	0.810473	0.927451	1.38816	1.91145	3.23254
313.6	0.118878	0.728385	0.811348	0.928174	1.38864	1.91011	3.23349
313.8	0.11842	0.729592	0.812751	0.926912	1.38947	1.90937	3.2327
314	0.117782	0.729366	0.812849	0.925774	1.3902	1.91044	3.23384
314.2	0.117654	0.728854	0.812961	0.925539	1.3903	1.91046	3.23639
314.4	0.119645	0.729161	0.813979	0.926095	1.38946	1.90971	3.23685
314.6	0.119256	0.729435	0.813636	0.926456	1.39007	1.91102	3.23774
314.8	0.120152	0.729918	0.81222	0.927725	1.39037	1.9115	3.23886
315	0.120829	0.731925	0.811416	0.927774	1.38929	1.91142	3.23747
315.2	0.120463	0.732615	0.811623	0.927839	1.38971	1.91114	3.23683
315.4	0.121619	0.733302	0.811641	0.926707	1.38975	1.9119	3.23731
315.6	0.122248	0.733189	0.81089	0.927169	1.38925	1.91185	3.23634
315.8	0.121497	0.733866	0.810372	0.927657	1.38813	1.91374	3.23682
316	0.121388	0.73264	0.81043	0.927272	1.38946	1.91346	3.23831
316.2	0.121069	0.732227	0.810931	0.928743	1.3896	1.91497	3.23956
316.4	0.120843	0.731733	0.810112	0.92983	1.38985	1.91515	3.23944
316.6	0.120232	0.733113	0.810616	0.93118	1.39071	1.91568	3.23921
316.8	0.121378	0.730987	0.811679	0.930695	1.3915	1.91411	3.23818
317	0.121067	0.730974	0.811735	0.931954	1.38949	1.91397	3.23843
317.2	0.120866	0.731464	0.811979	0.931462	1.38975	1.91459	3.23728
317.4	0.12061	0.730675	0.811275	0.931532	1.38932	1.91528	3.23864
317.6	0.120598	0.731146	0.811503	0.93009	1.38936	1.91505	3.24077
317.8	0.120572	0.732504	0.811868	0.928737	1.38937	1.91529	3.2426
318	0.120424	0.731544	0.813012	0.928269	1.39083	1.91661	3.2432
318.2	0.120778	0.731662	0.813431	0.927887	1.3911	1.91591	3.24565
318.4	0.120361	0.732272	0.814229	0.928399	1.39182	1.91552	3.24481
318.6	0.121529	0.732116	0.814557	0.929417	1.39196	1.91626	3.24406
318.8	0.121296	0.732682	0.815021	0.930325	1.39329	1.91701	3.24404
319	0.121412	0.734341	0.814569	0.931154	1.39392	1.91694	3.24448
319.2	0.121996	0.734333	0.813294	0.930504	1.39451	1.91759	3.2442
319.4	0.121316	0.733964	0.813937	0.930367	1.39544	1.91746	3.24542
319.6	0.120634	0.733418	0.813822	0.930922	1.39582	1.91733	3.2456
319.8	0.119303	0.733082	0.813594	0.932395	1.39444	1.91797	3.24557
320	0.118919	0.732839	0.812843	0.932691	1.39465	1.91886	3.24563
320.2	0.119559	0.732433	0.812257	0.93265	1.39541	1.91883	3.24581
320.4	0.12018	0.732863	0.812199	0.932259	1.39557	1.91958	3.24688
320.6	0.120156	0.732532	0.811644	0.932715	1.39505	1.92103	3.24865
320.8	0.122618	0.732065	0.810304	0.931052	1.39552	1.92074	3.25038
321	0.122661	0.732317	0.811738	0.930685	1.39543	1.92016	3.25019
321.2	0.123056	0.732303	0.812707	0.931751	1.39422	1.9211	3.25119
321.4	0.123764	0.73296	0.812861	0.932815	1.39275	1.92128	3.24985
321.6	0.123195	0.734563	0.813116	0.931839	1.39261	1.92074	3.24955
321.8	0.122745	0.735355	0.814634	0.93216	1.39335	1.92197	3.24884
322	0.12352	0.734648	0.814861	0.932269	1.39324	1.92312	3.25017
322.2	0.122692	0.733987	0.81581	0.931408	1.39342	1.92225	3.25045
322.4	0.122643	0.733954	0.816189	0.930954	1.395	1.9232	3.25156
322.6	0.123254	0.733426	0.817527	0.931315	1.39665	1.92443	3.25155
322.8	0.122346	0.733821	0.816518	0.931255	1.3961	1.92388	3.25288
323	0.122532	0.734564	0.816711	0.930511	1.39671	1.92391	3.25295
323.2	0.123004	0.735218	0.815911	0.930436	1.39692	1.92552	3.25267
323.4	0.123736	0.736959	0.815881	0.930535	1.39569	1.92547	3.2537
323.6	0.124617	0.73671	0.814735	0.930509	1.39479	1.92481	3.2536
323.8	0.125601	0.737003	0.816136	0.931463	1.3955	1.92634	3.2536
324	0.124256	0.736502	0.816078	0.932337	1.39647	1.92689	3.25377
324.2	0.124099	0.736254	0.817495	0.933559	1.39662	1.92668	3.25336
324.4	0.122601	0.73411	0.818254	0.934121	1.39731	1.92675	3.25357
324.6	0.122237	0.734567	0.819325	0.932748	1.39765	1.92705	3.25455
324.8	0.12229	0.733628	0.818948	0.932576	1.39776	1.92633	3.25461
325	0.122635	0.73356	0.817715	0.93291	1.39658	1.92647	3.25525
325.2	0.122348	0.733968	0.816853	0.933105	1.39798	1.92712	3.25577
325.4	0.123205	0.735256	0.816661	0.932636	1.39817	1.92767	3.25636
325.6	0.122201	0.735429	0.816217	0.933276	1.39796	1.92787	3.25702
325.8	0.122961	0.735985	0.816535	0.932349	1.39807	1.9284	3.25755
326	0.123969	0.73627	0.81858	0.932624	1.39863	1.92824	3.25726
326.2	0.124466	0.736245	0.81886	0.932781	1.39775	1.9273	3.25821
326.4	0.12412	0.735566	0.818885	0.932944	1.39855	1.92674	3.25848
326.6	0.124654	0.735928	0.819437	0.934079	1.39856	1.92766	3.25795
326.8	0.124272	0.735542	0.819141	0.936612	1.398	1.92918	3.25906
327	0.123495	0.735325	0.818362	0.93682	1.39706	1.9303	3.26056
327.2	0.123677	0.736263	0.818093	0.935681	1.39715	1.93101	3.26107
327.4	0.125649	0.736197	0.816766	0.936042	1.39635	1.93145	3.26114
327.6	0.125684	0.735344	0.816173	0.935962	1.39744	1.93058	3.26305
327.8	0.125446	0.735885	0.816516	0.93398	1.39759	1.92884	3.26221
328	0.126222	0.735455	0.817256	0.932883	1.39882	1.92864	3.26213
328.2	0.127571	0.735605	0.817884	0.933775	1.39921	1.9289	3.26161
328.4	0.125363	0.736259	0.819401	0.933275	1.39996	1.93025	3.26258
328.6	0.126252	0.736308	0.820443	0.934002	1.40013	1.93168	3.26249
328.8	0.127399	0.736375	0.819489	0.93518	1.40106	1.93224	3.26332
329	0.127619	0.73717	0.81904	0.935435	1.40244	1.9323	3.26223
329.2	0.126775	0.736536	0.81827	0.935766	1.4032	1.93175	3.26194
329.4	0.127502	0.736185	0.818323	0.936016	1.40351	1.93036	3.26073
329.6	0.127294	0.735412	0.817879	0.936113	1.4034	1.93057	3.26077
329.8	0.126232	0.734935	0.818015	0.936758	1.40368	1.93139	3.26076
330	0.126112	0.734342	0.817435	0.936949	1.40144	1.93268	3.26172
330.2	0.126612	0.734772	0.817648	0.937238	1.40085	1.93483	3.26383
330.4	0.127412	0.735067	0.817022	0.93745	1.40089	1.93519	3.26528
330.6	0.12739	0.736213	0.817013	0.936006	1.40175	1.9344	3.26571
330.8	0.126597	0.736333	0.817193	0.935065	1.40241	1.93455	3.2658
331	0.126694	0.737632	0.817214	0.934533	1.40388	1.93324	3.26695
331.2	0.126816	0.738365	0.816149	0.933691	1.40318	1.93401	3.26677
331.4	0.127166	0.738274	0.816588	0.933312	1.40469	1.93461	3.26625
331.6	0.128106	0.738644	0.817022	0.934553	1.40382	1.93551	3.26526
331.8	0.128926	0.738695	0.816853	0.934545	1.40353	1.9345	3.2653
332	0.129928	0.737253	0.818182	0.93565	1.40364	1.93605	3.26477
332.2	0.129533	0.736208	0.819735	0.936107	1.4052	1.93547	3.26482
332.4	0.129382	0.736799	0.819439	0.937365	1.403	1.93515	3.26525
332.6	0.128631	0.735553	0.819225	0.936846	1.40348	1.93559	3.26637
332.8	0.12846	0.735323	0.820971	0.936273	1.40445	1.937	3.26746
333	0.127794	0.736543	0.818964	0.935134	1.40495	1.93661	3.26639
333.2	0.128754	0.736287	0.81874	0.934251	1.40413	1.93647	3.26817
333.4	0.127628	0.734357	0.819601	0.934201	1.40543	1.93786	3.26889
333.6	0.128683	0.734986	0.819203	0.934159	1.4061	1.93851	3.26927
333.8	0.130145	0.734861	0.817245	0.933912	1.40476	1.93844	3.2692
334	0.13062	0.735463	0.819488	0.935521	1.40596	1.93905	3.27139
334.2	0.129444	0.735691	0.819905	0.937025	1.40752	1.93807	3.26953
334.4	0.130629	0.736971	0.818876	0.935127	1.40794	1.93826	3.26993
334.6	0.130586	0.737084	0.818721	0.93614	1.40865	1.93692	3.27023
334.8	0.130225	0.738028	0.819597	0.937274	1.40855	1.93614	3.27047
335	0.130919	0.736463	0.818634	0.936356	1.40711	1.93528	3.2714
335.2	0.131293	0.7367	0.819775	0.935723	1.40664	1.93688	3.27224
335.4	0.131673	0.737332	0.820423	0.937031	1.40686	1.9365	3.27221
335.6	0.130441	0.73715	0.820652	0.936018	1.40541	1.93743	3.27237
335.8	0.1306	0.73749	0.821319	0.935408	1.40513	1.93936	3.27309
336	0.12958	0.738091	0.820807	0.937329	1.40589	1.93999	3.27251
336.2	0.129797	0.738924	0.819552	0.937899	1.40518	1.93997	3.27336
336.4	0.129859	0.736784	0.818371	0.937363	1.40521	1.93971	3.27321
336.6	0.129502	0.737018	0.819542	0.937512	1.4067	1.94063	3.2728
336.8	0.129079	0.737009	0.818336	0.93821	1.40833	1.94095	3.27241
337	0.12988	0.736884	0.819714	0.935648	1.40737	1.94083	3.27352
337.2	0.129588	0.736554	0.82002	0.935254	1.40787	1.94062	3.27259
337.4	0.12976	0.738218	0.820842	0.935567	1.40812	1.94127	3.27309
337.6	0.130679	0.73907	0.819397	0.936328	1.4093	1.94047	3.2744
337.8	0.131675	0.738287	0.819743	0.935342	1.40932	1.94005	3.2739
338	0.129987	0.73876	0.818583	0.93617	1.41024	1.94137	3.27333
338.2	0.130935	0.737367	0.817972	0.936686	1.41087	1.94151	3.27403
338.4	0.130248	0.73698	0.818267	0.936586	1.41151	1.94267	3.27457
338.6	0.129516	0.736464	0.818274	0.935978	1.41017	1.9433	3.27496
338.8	0.128692	0.735933	0.817949	0.936239	1.41084	1.94296	3.27589
339	0.129044	0.735247	0.819154	0.936416	1.41169	1.94354	3.27605
339.2	0.128174	0.735652	0.820134	0.936639	1.41183	1.94419	3.27642
339.4	0.127642	0.735783	0.819647	0.936888	1.41276	1.94479	3.27667
339.6	0.129971	0.735962	0.819499	0.936228	1.4138	1.94564	3.27663
339.8	0.130225	0.736231	0.820198	0.936901	1.4131	1.94626	3.2767
340	0.131205	0.736574	0.81963	0.936121	1.41219	1.94443	3.27664
340.2	0.132872	0.736629	0.818292	0.935474	1.41231	1.94397	3.27744
340.4	0.133703	0.736745	0.818097	0.935488	1.41117	1.94283	3.27726
340.6	0.134632	0.73738	0.818508	0.935621	1.41121	1.94209	3.2778
340.8	0.134187	0.737767	0.819333	0.934955	1.41288	1.94117	3.27801
341	0.13609	0.737503	0.818677	0.93591	1.41283	1.94303	3.27991
341.2	0.134989	0.737361	0.81968	0.936026	1.41379	1.94385	3.2795
341.4	0.136114	0.736298	0.819794	0.935199	1.41332	1.94485	3.28063
341.6	0.134353	0.735233	0.82079	0.936498	1.41344	1.94552	3.27904
341.8	0.135456	0.735061	0.820034	0.936411	1.41232	1.94702	3.27935
342	0.133526	0.735043	0.81986	0.937084	1.41287	1.94687	3.27685
342.2	0.133965	0.735348	0.818578	0.936996	1.41235	1.94785	3.27846
342.4	0.133044	0.735611	0.818821	0.937452	1.41323	1.94723	3.27735
342.6	0.1335	0.73614	0.818408	0.936141	1.41328	1.94714	3.27898
342.8	0.13395	0.735624	0.818252	0.937724	1.41348	1.94809	3.28054
343	0.13495	0.734892	0.820289	0.937297	1.41512	1.94805	3.28203
343.2	0.134268	0.73546	0.821637	0.937553	1.41408	1.94742	3.28248
343.4	0.134193	0.735575	0.82197	0.938254	1.41475	1.94693	3.28364
343.6	0.133297	0.735113	0.821969	0.938708	1.41411	1.94849	3.2833
343.8	0.131709	0.735682	0.823203	0.937389	1.41414	1.94708	3.28333
344	0.131133	0.738695	0.822247	0.938123	1.41344	1.94902	3.28354
344.2	0.131914	0.738043	0.821746	0.938284	1.4144	1.94936	3.28212
344.4	0.132679	0.738225	0.821489	0.93809	1.41504	1.95081	3.28322
344.6	0.134248	0.737728	0.82231	0.938806	1.41458	1.9504	3.28426
344.8	0.135283	0.738143	0.821324	0.939415	1.4153	1.95189	3.28496
345	0.136159	0.736264	0.821366	0.938357	1.41488	1.94949	3.28507
345.2	0.135627	0.736725	0.821216	0.938414	1.41554	1.9514	3.2854
345.4	0.135003	0.737764	0.821222	0.937553	1.41468	1.95071	3.28334
345.6	0.135349	0.7395	0.819894	0.936825	1.41604	1.95092	3.28362
345.8	0.13581	0.739127	0.820319	0.936408	1.41636	1.95129	3.28197
346	0.135923	0.739018	0.820299	0.936141	1.41685	1.95181	3.28278
346.2	0.135596	0.739092	0.822242	0.935499	1.41696	1.95087	3.28247
346.4	0.136948	0.738735	0.823333	0.935598	1.41694	1.9513	3.28486
346.6	0.135805	0.736785	0.825169	0.935981	1.41681	1.95142	3.28408
346.8	0.136591	0.736743	0.824819	0.936515	1.41649	1.95078	3.285
347	0.135382	0.735861	0.8242	0.937199	1.4174	1.95218	3.28454
347.2	0.136819	0.735203	0.822537	0.937482	1.41659	1.95248	3.28524
347.4	0.13597	0.735157	0.821734	0.938041	1.41731	1.95395	3.28435
347.6	0.137552	0.736559	0.820108	0.93822	1.41815	1.95361	3.28676
347.8	0.135674	0.736028	0.820664	0.93862	1.41928	1.95319	3.28636
348	0.136672	0.737023	0.820171	0.938045	1.41855	1.95273	3.28633
348.2	0.135816	0.737493	0.818911	0.938028	1.41971	1.95443	3.28712
348.4	0.13692	0.736684	0.818925	0.938204	1.41902	1.95438	3.28754
348.6	0.135551	0.737097	0.819967	0.937873	1.41838	1.95396	3.28784
348.8	0.137145	0.738219	0.819345	0.938108	1.4182	1.95595	3.28813
349	0.136146	0.738216	0.820834	0.938558	1.4192	1.95591	3.28974
349.2	0.136748	0.739125	0.822791	0.938531	1.41973	1.95371	3.28856
349.4	0.13548	0.740065	0.822516	0.937935	1.42059	1.95386	3.29013
349.6	0.135207	0.738073	0.82034	0.939151	1.42083	1.95536	3.28889
349.8	0.134768	0.738735	0.820676	0.938203	1.42139	1.95623	3.29025
350	0.134649	0.738634	0.819669	0.937814	1.42082	1.95685	3.29066
350.2	0.135225	0.737831	0.819398	0.938875	1.4203	1.95742	3.29151
350.4	0.135711	0.739165	0.820368	0.94056	1.42198	1.95695	3.29163
350.6	0.135864	0.74095	0.82171	0.939414	1.42374	1.95769	3.29251
350.8	0.13506	0.739799	0.821606	0.939722	1.4234	1.95592	3.29266
351	0.13704	0.740709	0.821656	0.940801	1.42413	1.95678	3.29178
351.2	0.137394	0.740367	0.822111	0.941384	1.42502	1.95723	3.29369
351.4	0.137825	0.738789	0.822038	0.940688	1.42282	1.95843	3.29345
351.6	0.138819	0.737806	0.821366	0.942841	1.4222	1.957	3.29342
351.8	0.14029	0.737948	0.821685	0.941133	1.42255	1.95866	3.29379
352	0.140168	0.737145	0.822926	0.941149	1.42305	1.95798	3.29501
352.2	0.139678	0.737535	0.822443	0.940366	1.42246	1.95856	3.29315
352.4	0.139062	0.739333	0.820663	0.940169	1.42403	1.95824	3.29325
352.6	0.138942	0.738529	0.821437	0.939108	1.42321	1.96014	3.29315
352.8	0.137223	0.739878	0.821737	0.941663	1.42245	1.95913	3.29319
353	0.137661	0.740873	0.82073	0.94235	1.42319	1.96016	3.29289
353.2	0.136734	0.740719	0.821037	0.941418	1.42389	1.95996	3.2953
353.4	0.137178	0.740107	0.822363	0.942328	1.42411	1.96026	3.29481
353.6	0.137467	0.742137	0.822358	0.943115	1.42507	1.96013	3.2957
353.8	0.139502	0.740567	0.821469	0.941798	1.4268	1.96136	3.29562
354	0.138621	0.740007	0.821131	0.941172	1.42523	1.96154	3.29485
354.2	0.139295	0.741326	0.820883	0.94171	1.42598	1.9623	3.29366
354.4	0.140103	0.741474	0.820552	0.940867	1.42591	1.9629	3.29313
354.6	0.139575	0.739016	0.820651	0.939891	1.42553	1.96208	3.29275
354.8	0.138704	0.739923	0.821875	0.939327	1.42397	1.96191	3.29334
355	0.138932	0.740047	0.822504	0.940021	1.42538	1.96156	3.2954
355.2	0.139276	0.739362	0.821786	0.94044	1.42481	1.96128	3.29624
355.4	0.139366	0.73949	0.82167	0.940326	1.42497	1.96197	3.29841
355.6	0.139004	0.74135	0.822259	0.940699	1.42469	1.96246	3.29991
355.8	0.138889	0.741403	0.820751	0.940966	1.42481	1.96203	3.30057
356	0.138635	0.742612	0.820522	0.939416	1.42424	1.96295	3.29907
356.2	0.138304	0.74254	0.821833	0.939357	1.42337	1.96225	3.29895
356.4	0.13742	0.742654	0.822356	0.94046	1.424	1.96126	3.298
356.6	0.138214	0.743544	0.822225	0.939553	1.42551	1.96273	3.29836
356.8	0.138108	0.743261	0.823227	0.940786	1.42641	1.963	3.29924
357	0.138869	0.743002	0.823028	0.942369	1.42634	1.96173	3.29964
357.2	0.139867	0.742887	0.823025	0.942008	1.4272	1.96284	3.30051
357.4	0.140852	0.741875	0.823469	0.941534	1.42834	1.96389	3.301
357.6	0.141262	0.741215	0.823796	0.942547	1.42768	1.9635	3.29996
357.8	0.142511	0.741948	0.824509	0.940743	1.428	1.96438	3.2997
358	0.143237	0.740885	0.825399	0.940461	1.42801	1.96674	3.30146
358.2	0.142849	0.741718	0.826464	0.940812	1.42792	1.96667	3.30124
358.4	0.142864	0.742891	0.825971	0.940422	1.42642	1.96654	3.30275
358.6	0.143187	0.742992	0.82583	0.940735	1.42686	1.96647	3.30301
358.8	0.143527	0.742462	0.825296	0.942369	1.42624	1.96632	3.30216
359	0.142961	0.742777	0.8254	0.942885	1.42683	1.96582	3.30194
359.2	0.143701	0.741746	0.823632	0.942623	1.42687	1.9663	3.30283
359.4	0.143376	0.74196	0.823288	0.942972	1.42642	1.96606	3.30187
359.6	0.142957	0.741483	0.823754	0.941126	1.42591	1.96673	3.30315
359.8	0.141603	0.741512	0.822843	0.940812	1.42594	1.96782	3.30286
360	0.141525	0.741284	0.82245	0.939807	1.42569	1.96711	3.30232
360.2	0.141413	0.742411	0.823093	0.940539	1.42571	1.96708	3.30269
360.4	0.14189	0.741546	0.823643	0.940517	1.42753	1.96703	3.30314
360.6	0.142071	0.742976	0.822732	0.941032	1.4276	1.96564	3.30263
360.8	0.142628	0.743727	0.822592	0.940833	1.42849	1.96462	3.30368
361	0.142352	0.744762	0.82255	0.939736	1.42792	1.96561	3.30577
361.2	0.141763	0.745509	0.822444	0.938945	1.42914	1.96539	3.30519
361.4	0.14215	0.745734	0.822571	0.940278	1.42761	1.96639	3.30533
361.6	0.141268	0.744873	0.822883	0.940566	1.42776	1.96715	3.30685
361.8	0.141666	0.74453	0.824748	0.941004	1.42767	1.96905	3.30748
362	0.142366	0.743274	0.825104	0.942433	1.42863	1.96827	3.30717
362.2	0.143108	0.743573	0.82483	0.943072	1.42736	1.96977	3.30786
362.4	0.142498	0.744346	0.824499	0.941265	1.42843	1.96846	3.30832
362.6	0.143862	0.745158	0.823611	0.941351	1.42821	1.96914	3.30782
362.8	0.144726	0.746095	0.822944	0.941432	1.42792	1.96833	3.30723
363	0.144413	0.747213	0.824039	0.940808	1.42817	1.96984	3.30684
363.2	0.143682	0.746502	0.823594	0.9404	1.42881	1.96915	3.30736
363.4	0.144508	0.746449	0.82425	0.941074	1.42891	1.96972	3.309
363.6	0.1441	0.74653	0.825527	0.941	1.4295	1.96962	3.30812
363.8	0.143795	0.745226	0.825729	0.941606	1.42955	1.96826	3.30901
364	0.143746	0.744721	0.824159	0.94195	1.42939	1.96796	3.30924
364.2	0.144589	0.744866	0.826275	0.942119	1.43018	1.96785	3.30826
364.4	0.143998	0.743998	0.825267	0.941265	1.42984	1.97031	3.30793
364.6	0.144828	0.744074	0.824894	0.941232	1.43069	1.97042	3.30992
364.8	0.145145	0.74498	0.825882	0.939873	1.43049	1.9721	3.30959
365	0.145441	0.744816	0.827385	0.940118	1.43064	1.97232	3.31007
365.2	0.14612	0.744621	0.826854	0.940224	1.43087	1.97296	3.31155
365.4	0.14745	0.745901	0.827623	0.940894	1.43127	1.97106	3.31073
365.6	0.147445	0.744286	0.827673	0.942024	1.43068	1.97186	3.31051
365.8	0.147691	0.744789	0.826306	0.942794	1.43215	1.9725	3.31188
366	0.147983	0.744276	0.826006	0.942692	1.43219	1.97227	3.31226
366.2	0.147174	0.744289	0.824982	0.944026	1.43092	1.97356	3.31257
366.4	0.146293	0.74466	0.825739	0.943751	1.43039	1.97375	3.31396
366.6	0.145828	0.745245	0.826334	0.942496	1.43282	1.97269	3.31383
366.8	0.145963	0.744864	0.826941	0.942061	1.43195	1.97194	3.31247
367	0.146177	0.746607	0.82774	0.941466	1.43244	1.97177	3.31296
367.2	0.147707	0.746245	0.828737	0.940758	1.43308	1.9712	3.31163
367.4	0.14681	0.744682	0.828945	0.941529	1.43406	1.9709	3.31165
367.6	0.146414	0.746437	0.828676	0.944109	1.43174	1.97278	3.31194
367.8	0.147381	0.74607	0.829364	0.9433	1.43217	1.97248	3.31201
368	0.148095	0.746004	0.828566	0.943786	1.43211	1.97192	3.31183
368.2	0.146762	0.746114	0.828942	0.943291	1.43296	1.97183	3.31206
368.4	0.148118	0.746872	0.828562	0.943383	1.43107	1.9731	3.31086
368.6	0.150248	0.746963	0.829539	0.942153	1.43126	1.97308	3.31009
368.8	0.149386	0.748529	0.828745	0.943411	1.43082	1.974	3.31231
369	0.148708	0.747053	0.82862	0.944775	1.43127	1.97514	3.31235
369.2	0.149965	0.747846	0.829415	0.945384	1.43141	1.97577	3.3141
369.4	0.150353	0.746742	0.829956	0.944392	1.43241	1.97515	3.31555
369.6	0.14949	0.745593	0.830481	0.944051	1.43161	1.9744	3.31663
369.8	0.148992	0.744367	0.832342	0.944897	1.43226	1.97423	3.31593
370	0.150283	0.745018	0.833412	0.944188	1.43178	1.97523	3.31531
370.2	0.149966	0.74371	0.833124	0.943039	1.43182	1.97447	3.31506
370.4	0.150387	0.744808	0.832568	0.945197	1.43151	1.9746	3.31606
370.6	0.148951	0.744913	0.83243	0.946322	1.43334	1.9754	3.3163
370.8	0.149789	0.744744	0.830339	0.945632	1.43272	1.97691	3.31551
371	0.148881	0.745151	0.829618	0.945813	1.43255	1.97691	3.31674
371.2	0.149034	0.745144	0.828706	0.94601	1.43311	1.97644	3.31726
371.4	0.149099	0.745767	0.828024	0.945082	1.43352	1.97719	3.31666
371.6	0.150856	0.746427	0.82681	0.944479	1.43282	1.97696	3.31671
371.8	0.150088	0.747164	0.827152	0.94502	1.43306	1.97683	3.31768
372	0.150372	0.747351	0.826243	0.945076	1.43387	1.97657	3.31828
372.2	0.149394	0.747156	0.826066	0.94685	1.43241	1.97895	3.31794
372.4	0.149922	0.746626	0.826362	0.946531	1.43277	1.97881	3.31725
372.6	0.14919	0.747289	0.826618	0.946802	1.43267	1.97902	3.31599
372.8	0.151222	0.747337	0.827643	0.945845	1.43415	1.97921	3.31652
373	0.150355	0.747552	0.829221	0.945716	1.43265	1.97953	3.31545
373.2	0.151573	0.748501	0.829084	0.943839	1.4335	1.97856	3.31615
373.4	0.151189	0.749876	0.831017	0.94431	1.4344	1.97906	3.31654
373.6	0.151898	0.749864	0.830892	0.945074	1.43478	1.98024	3.31843
373.8	0.150899	0.749245	0.830143	0.94552	1.43293	1.97886	3.31936
374	0.151438	0.749439	0.83064	0.945611	1.43424	1.97924	3.31989
374.2	0.151094	0.749865	0.830267	0.94678	1.43396	1.97939	3.31944
374.4	0.151002	0.749264	0.829523	0.946038	1.4327	1.97941	3.32073
374.6	0.151316	0.749412	0.830378	0.945441	1.43288	1.97997	3.32061
374.8	0.151122	0.750312	0.830388	0.945971	1.43468	1.98165	3.31979
375	0.150205	0.750919	0.829906	0.945515	1.43496	1.9804	3.31993
375.2	0.150403	0.75107	0.831708	0.946436	1.43555	1.98093	3.32118
375.4	0.150693	0.751622	0.831864	0.945955	1.4375	1.98216	3.32071
375.6	0.150826	0.750809	0.831454	0.946075	1.43741	1.98111	3.32075
375.8	0.152333	0.750267	0.8318	0.944975	1.438	1.98114	3.32097
376	0.153045	0.750248	0.832127	0.945714	1.439	1.98164	3.32181
376.2	0.153254	0.749409	0.832285	0.943857	1.43897	1.98325	3.32103
376.4	0.153209	0.748697	0.832108	0.944725	1.43751	1.98353	3.32138
376.6	0.151727	0.748489	0.83311	0.944762	1.4379	1.98226	3.32253
376.8	0.150656	0.748179	0.831915	0.945656	1.43727	1.98226	3.32324
377	0.150797	0.747369	0.831309	0.944034	1.43662	1.98338	3.32408
377.2	0.150677	0.746669	0.830075	0.94551	1.43662	1.98151	3.32472
377.4	0.151012	0.747256	0.830478	0.946113	1.43596	1.98182	3.32419
377.6	0.151389	0.746371	0.829437	0.945597	1.43705	1.98367	3.32383
377.8	0.151406	0.747752	0.831514	0.945131	1.43755	1.98392	3.32346
378	0.152169	0.747704	0.832279	0.945766	1.43711	1.98369	3.32263
378.2	0.151686	0.749321	0.83376	0.945737	1.43816	1.98539	3.32227
378.4	0.150358	0.748773	0.832898	0.945244	1.44057	1.98595	3.32296
378.6	0.151154	0.750923	0.833613	0.944913	1.43891	1.98514	3.32322
378.8	0.152125	0.75108	0.8323	0.945795	1.43982	1.98605	3.32354
379	0.151766	0.751683	0.831859	0.946461	1.43917	1.9868	3.32495
379.2	0.152389	0.75114	0.830938	0.945876	1.43944	1.98608	3.32585
379.4	0.152991	0.751862	0.831294	0.945997	1.43906	1.9856	3.32625
379.6	0.152728	0.751036	0.830817	0.946893	1.44062	1.98701	3.32745
379.8	0.152505	0.750268	0.832106	0.946934	1.43989	1.98517	3.32744
380	0.152941	0.750792	0.832262	0.9475	1.44166	1.9848	3.32657
380.2	0.153981	0.75259	0.832183	0.946711	1.44067	1.98568	3.32665
380.4	0.154903	0.752568	0.832801	0.945543	1.44133	1.9849	3.32674
380.6	0.155547	0.752121	0.833461	0.944023	1.44107	1.98394	3.32532
380.8	0.155095	0.752553	0.833447	0.942947	1.44095	1.98546	3.32706
381	0.155016	0.752603	0.832591	0.941838	1.43952	1.98625	3.32532
381.2	0.154032	0.752105	0.833658	0.943742	1.44072	1.98568	3.32504
381.4	0.153788	0.750291	0.83238	0.943285	1.43983	1.9858	3.32497
381.6	0.155195	0.75142	0.831982	0.944598	1.44088	1.98557	3.32511
381.8	0.155062	0.750777	0.832293	0.944971	1.44102	1.98556	3.3244
382	0.154874	0.749216	0.834567	0.944793	1.44218	1.9857	3.32639
382.2	0.154847	0.749266	0.834063	0.943655	1.44215	1.98503	3.32621
382.4	0.154193	0.748949	0.834523	0.945552	1.44197	1.98647	3.32632
382.6	0.15209	0.747561	0.834245	0.945418	1.44076	1.98663	3.32702
382.8	0.153306	0.747159	0.833897	0.945924	1.44052	1.98745	3.32683
383	0.154369	0.74885	0.832708	0.947375	1.44076	1.98698	3.32736
383.2	0.155335	0.747248	0.832526	0.947732	1.4413	1.98851	3.32837
383.4	0.156178	0.749768	0.83237	0.946845	1.44233	1.98841	3.32956
383.6	0.15681	0.750084	0.833882	0.946717	1.44325	1.98989	3.32953
383.8	0.155087	0.751297	0.833848	0.946325	1.44351	1.98971	3.33005
384	0.154818	0.752059	0.833815	0.946544	1.44347	1.99016	3.32983
384.2	0.15444	0.7539	0.834073	0.946318	1.44225	1.99011	3.33083
384.4	0.153992	0.753019	0.834613	0.947501	1.44151	1.99066	3.3296
384.6	0.153793	0.753168	0.83329	0.947724	1.4407	1.99089	3.33003
384.8	0.154596	0.752369	0.832986	0.949097	1.44076	1.99059	3.33089
385	0.15547	0.751064	0.833142	0.948645	1.44045	1.9912	3.33085
385.2	0.154316	0.750677	0.832633	0.948953	1.44091	1.99087	3.33151
385.4	0.156343	0.751059	0.833275	0.949283	1.44259	1.99082	3.33392
385.6	0.156265	0.75139	0.832693	0.948786	1.44344	1.99055	3.33464
385.8	0.157804	0.752857	0.833181	0.946566	1.44325	1.99072	3.33277
386	0.156878	0.752242	0.83318	0.947957	1.44421	1.99038	3.33371
386.2	0.15814	0.752365	0.833139	0.947511	1.44554	1.99004	3.33125
386.4	0.156424	0.752568	0.832885	0.947079	1.44379	1.99026	3.32946
386.6	0.157734	0.752994	0.834029	0.947558	1.4436	1.9906	3.32891
386.8	0.156961	0.751629	0.833861	0.94867	1.44431	1.99144	3.3311
387	0.157335	0.751043	0.833737	0.947952	1.44358	1.99153	3.33099
387.2	0.157151	0.750667	0.834571	0.948705	1.44153	1.99198	3.33231
387.4	0.157838	0.750691	0.835396	0.948384	1.44302	1.99188	3.33152
387.6	0.157087	0.750088	0.835336	0.949045	1.44313	1.99179	3.33205
387.8	0.158155	0.752699	0.834464	0.94846	1.44245	1.99243	3.33055
388	0.157549	0.754778	0.834543	0.94712	1.44365	1.99362	3.33076
388.2	0.157778	0.755225	0.833644	0.947937	1.44504	1.99493	3.33126
388.4	0.157775	0.75579	0.832014	0.947796	1.44572	1.99455	3.33335
388.6	0.158003	0.756061	0.832297	0.947587	1.44584	1.99561	3.33295
388.8	0.157375	0.755869	0.832983	0.949071	1.44761	1.99538	3.33478
389	0.159336	0.755324	0.833308	0.949839	1.44671	1.99608	3.33424
389.2	0.159916	0.754427	0.83479	0.949073	1.44839	1.99507	3.33438
389.4	0.159957	0.754238	0.83514	0.949169	1.44797	1.99585	3.33373
389.6	0.160187	0.753999	0.834914	0.948451	1.4486	1.99584	3.33479
389.8	0.160143	0.753521	0.834341	0.94668	1.44768	1.9966	3.33489
390	0.0505525	0.692034	0.896976	0.839559	1.52135	2.0444	3.34055
390.2	0.0384022	0.686856	0.899292	0.829755	1.51805	2.0542	3.35047
390.4	0.0353357	0.690901	0.895795	0.826185	1.5149	2.05148	3.35065
390.6	0.035078	0.685197	0.893857	0.827252	1.51204	2.05038	3.34874
390.8	0.0323648	0.687669	0.896499	0.829078	1.50812	2.05173	3.35263
391	0.0292706	0.685188	0.895961	0.825283	1.50555	2.05422	3.35384
391.2	0.028873	0.685238	0.894832	0.824958	1.5035	2.05358	3.35219
391.4	0.0291234	0.684052	0.894208	0.825802	1.50101	2.05393	3.3521
391.6	0.0282092	0.685466	0.894578	0.825407	1.49892	2.05352	3.35211
391.8	0.0271425	0.684351	0.893269	0.825157	1.49828	2.05315	3.35113
392	0.0260433	0.685345	0.892196	0.825142	1.49759	2.05203	3.35102
392.2	0.0255189	0.686041	0.891787	0.825626	1.4976	2.05044	3.35146
392.4	0.024565	0.686064	0.891771	0.825782	1.49829	2.05018	3.35094
392.6	0.023755	0.684965	0.889912	0.826204	1.49925	2.05002	3.35073
392.8	0.0234843	0.684484	0.889217	0.82629	1.49885	2.05042	3.34987
393	0.0229234	0.685789	0.88827	0.826756	1.49838	2.05021	3.34899
393.2	0.0213367	0.684296	0.887945	0.827088	1.49722	2.05072	3.3488
393.4	0.020473	0.683727	0.887149	0.826779	1.49494	2.0509	3.34902
393.6	0.0199779	0.684686	0.887407	0.825743	1.49331	2.051	3.34831
393.8	0.0201168	0.685696	0.887388	0.825338	1.49271	2.04965	3.34889
394	0.0207556	0.68533	0.887233	0.824952	1.49251	2.0501	3.34798
394.2	0.021585	0.685757	0.885607	0.824951	1.49205	2.04981	3.34715
394.4	0.0200457	0.68671	0.885608	0.824088	1.49407	2.04964	3.34644
394.6	0.0200666	0.685966	0.884577	0.824243	1.49472	2.04899	3.34549
394.8	0.0186182	0.686975	0.885007	0.824058	1.49546	2.0489	3.34401
395	0.0162402	0.685074	0.884823	0.82541	1.49549	2.04755	3.34481
395.2	0.0147996	0.685545	0.884926	0.824627	1.49586	2.04861	3.34455
395.4	0.0157953	0.686223	0.884153	0.824989	1.4945	2.04818	3.34348
395.6	0.0150936	0.685818	0.883844	0.825456	1.49431	2.04946	3.34376
395.8	0.0156651	0.685508	0.883589	0.825671	1.49394	2.05119	3.34337
396	0.0161888	0.687051	0.883564	0.824321	1.49437	2.05302	3.3424
396.2	0.0162053	0.687139	0.883498	0.82473	1.49427	2.05184	3.34159
396.4	0.0148729	0.687111	0.883554	0.825745	1.49409	2.05199	3.34196
396.6	0.0139574	0.68706	0.883684	0.825793	1.49519	2.05093	3.34154
396.8	0.0134398	0.687223	0.882432	0.824657	1.49489	2.04902	3.34022
397	0.0130385	0.687151	0.881095	0.825896	1.49518	2.04757	3.33876
397.2	0.0133318	0.686783	0.881708	0.826505	1.49534	2.04807	3.33893
397.4	0.013081	0.687487	0.880542	0.825788	1.49592	2.04616	3.33763
397.6	0.013922	0.688243	0.880426	0.825652	1.49473	2.04537	3.3375
397.8	0.0135062	0.687621	0.879938	0.827368	1.49497	2.04612	3.33804
398	0.0142562	0.686875	0.880783	0.82719	1.49306	2.04481	3.33908
398.2	0.0142569	0.687839	0.880723	0.82674	1.49215	2.04422	3.33787
398.4	0.014047	0.686448	0.881007	0.825537	1.4905	2.04653	3.33798
398.6	0.0135214	0.686243	0.880771	0.824804	1.49044	2.0472	3.33665
398.8	0.0145999	0.68616	0.880843	0.823812	1.48907	2.04636	3.33594
399	0.0139008	0.687673	0.879561	0.823075	1.48905	2.04753	3.33539
399.2	0.0120812	0.686302	0.878627	0.823292	1.48807	2.04725	3.33578
399.4	0.0138414	0.687322	0.88008	0.82477	1.48899	2.04555	3.33534
[truncated: 552 more rows]

## Sheet: NB10
Supporting Table 1 Continued: Raw data for Nanobody 10 KD calculations using biolayer interferometry
Time (s)	Buffer only Binding (nm)	113.6nM Binding (nm)	227.3nM Binding (nm)	454.5nM Binding (nm)	1136nM Binding (nm)	2273nM Binding (nm)	4545nM Binding (nm)
0	0	0	0	0	0	0	0
0.2	0.00113797	-0.00228811	0.000676517	0.00343245	0.00152438	0.00043752	0.00203601
0.4	0.000166073	-0.00122884	0.00166005	0.000850756	0.00273936	0.00126995	0.0045365
0.6	0.00108765	-0.00134896	0.0028404	0.000389584	0.00268613	-0.000552166	0.00439237
0.8	0.00080387	-0.000246313	0.00231361	0.000159966	0.00367525	-0.000875543	0.00572478
1	0.00125358	0.00148805	0.00208655	0.000973927	0.00358843	-0.000804805	0.00686306
1.2	-0.000145165	0.00359085	0.00244313	0.000248743	0.00358792	-0.00170761	0.00692658
1.4	0.000739907	0.00444839	0.00311011	0.00151386	0.00411588	-0.00277961	0.006497
1.6	0.000819813	0.00582706	0.00325502	0.00217674	0.00594643	-0.000911606	0.00726515
1.8	0.00161803	0.00745447	0.00454126	0.0033691	0.00516151	-0.00106928	0.00631639
2	0.00235983	0.00688461	0.0052385	0.00401381	0.00618762	-0.00102142	0.00619846
2.2	0.00397422	0.00792194	0.00509823	0.00485655	0.00618282	-0.000429738	0.0066311
2.4	0.00436984	0.00847006	0.00522302	0.00708318	0.00591804	-0.000179241	0.00683808
2.6	0.00621034	0.0101947	0.00407926	0.00804115	0.00407629	-0.00109109	0.00716274
2.8	0.00668951	0.00956879	0.00391068	0.0078099	0.0043784	0.000311951	0.00765105
3	0.00738895	0.0113474	0.0038955	0.00722348	0.00421252	0.00107885	0.00792364
3.2	0.00831035	0.0120658	0.00416811	0.00678517	0.00473925	0.000393721	0.00831172
3.4	0.00946647	0.013554	0.00259818	0.00594011	0.00489967	0.00179097	0.00798356
3.6	0.00878713	0.0138552	0.00321395	0.00530742	0.00729145	0.00155611	0.00809048
3.8	0.00948271	0.0154548	0.00449199	0.00531253	0.00809891	0.000902741	0.00874322
4	0.00962066	0.0156528	0.00437636	0.00480921	0.00735904	-0.00152308	0.00908817
4.2	0.00967881	0.0165073	0.00489041	0.00602192	0.00759506	-0.000706592	0.00958478
4.4	0.0092617	0.0156613	0.00575353	0.00537261	0.00704942	-0.00150601	0.010908
4.6	0.00972955	0.016222	0.00613439	0.00669803	0.00577661	-0.000855549	0.0112586
4.8	0.0105112	0.0154748	0.00520782	0.0074733	0.0044391	-0.00162362	0.0121107
5	0.0102984	0.0160718	0.00569085	0.00839165	0.00453518	-0.000173411	0.0115093
5.2	0.0117862	0.0156232	0.00570048	0.00776864	0.0044313	-0.00122399	0.0114689
5.4	0.0119821	0.0168902	0.0051025	0.00854001	0.00573443	-0.00180092	0.0112214
5.6	0.0116072	0.015862	0.00437788	0.00725456	0.00555655	-0.00205615	0.0109504
5.8	0.0111463	0.0180892	0.00349095	0.00714578	0.00690924	-0.00165625	0.0106546
6	0.0119415	0.0177448	0.00319195	0.00748125	0.0073919	-0.00152767	0.0115358
6.2	0.011673	0.0181067	0.00195381	0.00740327	0.00674133	-0.00080542	0.0113524
6.4	0.0127362	0.0174531	0.00364497	0.0074748	0.00643923	0.000321335	0.0110837
6.6	0.0134519	0.0184283	0.00403625	0.00793472	0.0066916	-0.000357853	0.0112459
6.8	0.0138816	0.0169171	0.0047965	0.00795726	0.00698298	0.000351176	0.0113165
7	0.0145396	0.0178044	0.00529625	0.00799925	0.00794071	0.000240977	0.011229
7.2	0.0145348	0.0186901	0.00601281	0.00842359	0.00839656	0.000397195	0.0118934
7.4	0.0141959	0.0198948	0.00499187	0.00812532	0.00701728	-0.00078047	0.012487
7.6	0.0149971	0.0211371	0.00586112	0.00783802	0.00650452	-0.00119307	0.0123157
7.8	0.0154529	0.0231496	0.00578494	0.00776285	0.0062388	-0.0020808	0.0120835
8	0.0147968	0.023568	0.00682208	0.00772835	0.00545224	-0.00246179	0.012148
8.2	0.0162278	0.0239428	0.00659143	0.00722865	0.00422688	-0.00169379	0.0109874
8.4	0.0173361	0.0238696	0.00677516	0.00794919	0.00455202	-0.00189642	0.0117837
8.6	0.0180621	0.0231958	0.00580271	0.00885799	0.00506237	-0.00105253	0.0124733
8.8	0.0179855	0.0211479	0.00542411	0.0095624	0.00514461	-0.00164144	0.0126227
9	0.018324	0.0215423	0.00463305	0.00928053	0.00550269	-0.00106148	0.0132386
9.2	0.0175019	0.0211076	0.0045681	0.0104712	0.00675128	-0.00123752	0.0135814
9.4	0.0164479	0.0215011	0.00561151	0.00965	0.00660799	-0.00103332	0.0129448
9.6	0.0149569	0.0223241	0.00559031	0.0105812	0.00690182	-0.00148809	0.0122106
9.8	0.0159126	0.0225443	0.00646204	0.0105257	0.00709224	-0.000854472	0.0119182
10	0.0166061	0.0227059	0.00539521	0.0111212	0.00693531	-0.00157491	0.0114758
10.2	0.0175626	0.0232881	0.0052486	0.00994723	0.0073175	-0.00195596	0.0120807
10.4	0.0181824	0.0242446	0.00433696	0.0105845	0.00664436	-0.00141684	0.0111084
10.6	0.019884	0.0238863	0.00341325	0.00930818	0.00607616	-0.00103388	0.0112252
10.8	0.0203743	0.0245215	0.00411931	0.00976344	0.00450725	-0.00177876	0.012107
11	0.0205781	0.0241067	0.00420358	0.00952032	0.00409472	-0.00151431	0.0115487
11.2	0.0212461	0.0241449	0.00516903	0.0102241	0.00446087	-0.00158874	0.0111555
11.4	0.0222512	0.023669	0.00529957	0.0100973	0.00570087	-0.00232371	0.0128434
11.6	0.0225543	0.0245516	0.00779804	0.0104458	0.00549194	-0.00154396	0.0135835
11.8	0.0232638	0.0252403	0.00631053	0.00944597	0.00709591	-0.000383792	0.0129432
12	0.0226512	0.0262583	0.00692142	0.00931667	0.00779203	-0.000535007	0.0129862
12.2	0.0211645	0.0262994	0.00744318	0.0102362	0.00625927	-0.000405209	0.0125701
12.4	0.02039	0.0259633	0.00745863	0.0107294	0.00541492	0.000148926	0.0117363
12.6	0.0194977	0.025959	0.0065083	0.0112172	0.0061505	0.000292838	0.0118153
12.8	0.0183552	0.0264273	0.00726363	0.0113528	0.00584752	-0.000752889	0.0112946
13	0.0190629	0.0259308	0.00800517	0.0114164	0.00563086	-0.00081708	0.0116217
13.2	0.0211278	0.0254833	0.00793917	0.0115209	0.0064455	-0.00165116	0.0119636
13.4	0.0219046	0.0253127	0.00831353	0.0116473	0.00790754	-0.00191698	0.0126408
13.6	0.0216237	0.0253824	0.00901893	0.0113019	0.00749447	-0.00432107	0.01245
13.8	0.021626	0.0257761	0.00894913	0.0112504	0.0070483	-0.00265087	0.0129784
14	0.0212573	0.0257431	0.00788434	0.00972059	0.00692756	-0.00238646	0.0126059
14.2	0.020557	0.0262419	0.00795372	0.00864915	0.00706509	-0.00207633	0.013049
14.4	0.0201002	0.026661	0.00868258	0.00877208	0.00705787	-0.00238687	0.0128224
14.6	0.0214476	0.0257461	0.00905037	0.0085575	0.00676402	0.000192418	0.0134061
14.8	0.0219725	0.0255666	0.00833862	0.0089909	0.00693854	-0.000706254	0.0130406
15	0.0230641	0.0263913	0.00856802	0.0112669	0.0066586	-0.000877845	0.0137137
15.2	0.0231244	0.0259088	0.00799564	0.0115402	0.00630277	-0.000970371	0.0128616
15.4	0.0236475	0.0273025	0.00741659	0.0109375	0.00588528	0.000357414	0.0130815
15.6	0.0234708	0.0281228	0.00784302	0.011223	0.00622541	-0.000853642	0.0130791
15.8	0.0223137	0.0283558	0.00888563	0.0113815	0.00645896	-0.000802857	0.013835
16	0.022196	0.0291769	0.00966188	0.0112913	0.00644231	-0.00096485	0.0126354
16.2	0.0219426	0.0306057	0.0106189	0.0111362	0.006427	-0.00130144	0.0128643
16.4	0.0232631	0.0298456	0.0104775	0.0101893	0.00695823	-0.00155181	0.0117901
16.6	0.0221701	0.0303755	0.0095262	0.0106672	0.00655138	-0.00216221	0.0114091
16.8	0.0238873	0.0303556	0.0101902	0.0097213	0.00584187	-0.00301324	0.01149
17	0.0246213	0.0292824	0.00890258	0.00903809	0.00670736	-0.00250016	0.0138876
17.2	0.0251433	0.0280949	0.00922254	0.0086909	0.00612727	-0.00194309	0.0148331
17.4	0.0238821	0.0279874	0.00900124	0.0104932	0.00569021	-0.00192275	0.0151136
17.6	0.0255673	0.0288515	0.00863282	0.00958842	0.0063877	-0.000769294	0.0158418
17.8	0.0255714	0.0285458	0.00800082	0.0110236	0.00610281	-0.00138909	0.0153576
18	0.0244936	0.0294038	0.00965619	0.0106667	0.00535493	-0.00126307	0.0136939
18.2	0.0243013	0.0306203	0.00845975	0.0107294	0.00655583	-0.00107024	0.0135393
18.4	0.0250987	0.0301345	0.00829565	0.00969514	0.00644444	-0.00211429	0.0134021
18.6	0.0252298	0.0294032	0.0084083	0.0107449	0.00673747	-0.00254657	0.0123002
18.8	0.0251593	0.0306078	0.00831117	0.00965845	0.00810041	-0.00133313	0.0117313
19	0.0259918	0.0311948	0.00772366	0.00996908	0.00835181	-0.00249083	0.0123856
19.2	0.026041	0.0309106	0.00760102	0.0103762	0.00848864	-0.00329265	0.0123682
19.4	0.0259536	0.0308252	0.00731442	0.0102051	0.00832573	-0.00348897	0.0122871
19.6	0.0251396	0.0316264	0.00677709	0.0100166	0.00757252	-0.00351982	0.0130021
19.8	0.0258952	0.031275	0.00696376	0.010453	0.00683059	-0.00395527	0.0135623
20	0.0257547	0.0301548	0.00788595	0.0102991	0.00640307	-0.00378064	0.0125845
20.2	0.0249666	0.0311087	0.00794677	0.0110454	0.00538146	-0.00397119	0.0122693
20.4	0.0254644	0.0323776	0.00917835	0.011376	0.00550868	-0.00390195	0.0130836
20.6	0.0258052	0.031818	0.010554	0.0101801	0.00556386	-0.00417333	0.0123273
20.8	0.0243966	0.0314179	0.0109893	0.0106885	0.00484533	-0.00446907	0.0125499
21	0.0237747	0.031873	0.00994226	0.0101905	0.00558989	-0.00398431	0.0138794
21.2	0.0257603	0.0314748	0.010446	0.00923137	0.00616448	-0.00302782	0.0127876
21.4	0.024807	0.0312957	0.0100923	0.00903393	0.00462436	-0.00241475	0.0120506
21.6	0.0254349	0.031991	0.00906905	0.00934633	0.00516318	-0.0014045	0.0122693
21.8	0.0262267	0.0329997	0.0091638	0.00884826	0.00625565	-0.000699933	0.0115448
22	0.0266686	0.0321982	0.00959758	0.00968216	0.00554004	-0.00133211	0.0108765
22.2	0.0262443	0.0306263	0.00931327	0.00989008	0.00605832	-0.000918909	0.0120019
22.4	0.0264605	0.0313599	0.00949711	0.0102476	0.00750171	-0.000981351	0.0120746
22.6	0.0264452	0.030089	0.0102436	0.0107828	0.0070546	-0.00186761	0.0137401
22.8	0.026157	0.0297914	0.00946753	0.0105959	0.0068085	-0.00218768	0.0142972
23	0.0273932	0.0300016	0.00971324	0.0110411	0.00697446	-0.00112334	0.0147372
23.2	0.0270373	0.0322309	0.0086488	0.0109128	0.00714911	-0.00209842	0.0144893
23.4	0.0270886	0.031707	0.00894935	0.00993976	0.00673078	-0.00202326	0.0147869
23.6	0.0255118	0.0328463	0.00941942	0.00849997	0.00689146	-0.00311784	0.0118458
23.8	0.0247665	0.0322926	0.00836869	0.00916762	0.00624245	-0.00334152	0.0117117
24	0.024237	0.0330881	0.00734574	0.0083448	0.00584533	-0.00317405	0.0114616
24.2	0.0241551	0.033092	0.00827122	0.00867165	0.00566354	-0.00401647	0.0124823
24.4	0.0249022	0.0337103	0.00844918	0.0103541	0.00646566	-0.00423295	0.0112918
24.6	0.0265171	0.0327301	0.00745438	0.0125532	0.00637226	-0.00313738	0.012249
24.8	0.0287117	0.0344033	0.00805822	0.0118263	0.00680397	-0.00437479	0.0119793
25	0.0289515	0.0337638	0.00906867	0.0128136	0.00751659	-0.00625048	0.0133364
25.2	0.0294923	0.0334578	0.00932724	0.0127939	0.00707288	-0.00412494	0.0127643
25.4	0.0289258	0.0334166	0.00916408	0.0117096	0.00556844	-0.00477375	0.0139563
25.6	0.0296546	0.0337185	0.00900214	0.0105477	0.00602727	-0.00571331	0.0146493
25.8	0.0287902	0.0333504	0.00938801	0.0117602	0.00641282	-0.0037872	0.0146519
26	0.0289569	0.03444	0.00958394	0.010813	0.00677428	-0.00321241	0.0127381
26.2	0.0285008	0.0337708	0.0100363	0.0118169	0.00691176	-0.00394458	0.0128976
26.4	0.0288338	0.0324541	0.00989443	0.0112555	0.00738295	-0.00477593	0.0137195
26.6	0.0271831	0.032969	0.0106974	0.0121057	0.00638262	-0.00324452	0.0126874
26.8	0.0285312	0.0327149	0.0106754	0.0116293	0.00629324	-0.00357608	0.0137706
27	0.0284016	0.0312706	0.0100898	0.0125257	0.00668664	-0.0041949	0.0137545
27.2	0.0288959	0.0304581	0.00864036	0.0120435	0.00609753	-0.00416905	0.0143049
27.4	0.0290744	0.0315749	0.00789034	0.0131849	0.00680419	-0.00339782	0.0126572
27.6	0.0302929	0.0314034	0.00839898	0.013447	0.00767778	-0.00364655	0.0137711
27.8	0.0293262	0.030836	0.00869042	0.0126774	0.00694093	-0.00430366	0.0133569
28	0.0293246	0.0320287	0.00865986	0.0125047	0.00581899	-0.00298512	0.0130897
28.2	0.0298811	0.0331624	0.00961792	0.0120413	0.00628787	-0.00435346	0.0119638
28.4	0.0306981	0.0321166	0.0104245	0.0118007	0.00572182	-0.00432677	0.0125018
28.6	0.0310205	0.0324417	0.00910681	0.0105349	0.00465927	-0.00455508	0.0125927
28.8	0.030995	0.0329159	0.0083471	0.01138	0.00495908	-0.00428553	0.0116
29	0.0309433	0.033019	0.00916453	0.0111418	0.0046245	-0.00471395	0.0128199
29.2	0.0312571	0.0333884	0.00964284	0.0118667	0.00519401	-0.00341912	0.0130589
29.4	0.03068	0.0334819	0.00971058	0.011598	0.00544695	-0.00263964	0.0139711
29.6	0.0296195	0.0329664	0.0108463	0.012642	0.0057568	-0.00400356	0.0133792
29.8	0.0301576	0.0330719	0.0104773	0.012564	0.00572998	-0.00357684	0.01467
30	0.164118	0.171537	0.112606	0.139431	0.131764	0.10903	0.124825
30.2	0.148336	0.295911	0.117387	0.157992	0.166626	0.149028	0.119575
30.4	0.152394	0.44535	0.125317	0.207814	0.229325	0.211117	0.120529
30.6	0.148852	0.566134	0.135859	0.258286	0.288031	0.265129	0.134759
30.8	0.145598	0.642253	0.144998	0.311025	0.342642	0.310883	0.14704
31	0.143232	0.731412	0.154267	0.351014	0.391982	0.356692	0.155784
31.2	0.143945	0.805428	0.166428	0.396377	0.443584	0.403151	0.172894
31.4	0.14258	0.845352	0.178705	0.4391	0.488946	0.444039	0.191153
31.6	0.143318	0.868868	0.192145	0.47785	0.52664	0.476764	0.209745
31.8	0.143139	0.88845	0.20403	0.506328	0.559001	0.507563	0.225696
32	0.14283	0.901292	0.216884	0.537152	0.587171	0.535864	0.241749
32.2	0.14225	0.912306	0.228558	0.56419	0.612307	0.56002	0.255827
32.4	0.141766	0.92056	0.239734	0.586145	0.634495	0.58173	0.271486
32.6	0.139843	0.927071	0.25152	0.60866	0.65319	0.603586	0.285234
32.8	0.139761	0.933038	0.262418	0.627586	0.668194	0.619547	0.301826
33	0.138796	0.939557	0.271435	0.643003	0.681687	0.634952	0.317055
33.2	0.138074	0.943932	0.282236	0.658444	0.692843	0.647904	0.330657
33.4	0.138957	0.94808	0.292022	0.672031	0.703263	0.6614	0.344939
33.6	0.138188	0.952051	0.300709	0.685025	0.713058	0.673321	0.358751
33.8	0.138554	0.95598	0.310367	0.695878	0.722112	0.68643	0.370596
34	0.139262	0.957991	0.319363	0.705439	0.729284	0.694832	0.382799
34.2	0.139724	0.959811	0.327043	0.71519	0.73741	0.703333	0.39389
34.4	0.13852	0.96313	0.336105	0.722094	0.743451	0.709749	0.405847
34.6	0.139262	0.964451	0.346147	0.729319	0.749631	0.714807	0.417799
34.8	0.139486	0.964321	0.356549	0.736495	0.755237	0.719796	0.429256
35	0.138095	0.965674	0.364177	0.74235	0.758075	0.725376	0.439197
35.2	0.137612	0.968283	0.372649	0.747021	0.759906	0.730221	0.450184
35.4	0.137642	0.970001	0.381075	0.752531	0.76313	0.735067	0.458811
35.6	0.137439	0.973098	0.389014	0.756419	0.764499	0.738888	0.467779
35.8	0.135905	0.976234	0.396966	0.758953	0.766951	0.743571	0.477943
36	0.136778	0.977874	0.405992	0.762679	0.770523	0.746393	0.486945
36.2	0.137626	0.980234	0.412737	0.765276	0.77328	0.750575	0.495077
36.4	0.137434	0.979368	0.421843	0.767885	0.776	0.754384	0.50367
36.6	0.137643	0.980636	0.427565	0.771542	0.779681	0.758254	0.512134
36.8	0.138337	0.982913	0.434016	0.775013	0.781578	0.759437	0.520444
37	0.13798	0.983014	0.441173	0.778266	0.782788	0.763028	0.528322
37.2	0.137124	0.982527	0.448827	0.781407	0.785272	0.764926	0.536172
37.4	0.136133	0.984836	0.452964	0.784526	0.785571	0.76552	0.543516
37.6	0.135798	0.984833	0.459416	0.786128	0.786729	0.767824	0.549846
37.8	0.137232	0.984448	0.466111	0.788233	0.786931	0.769927	0.555488
38	0.136024	0.985223	0.472039	0.788638	0.787998	0.771761	0.561913
38.2	0.135958	0.986046	0.477267	0.790132	0.789166	0.773816	0.568584
38.4	0.137472	0.986753	0.483992	0.791911	0.79099	0.776869	0.573882
38.6	0.137608	0.986692	0.490019	0.793628	0.791985	0.778353	0.5802
38.8	0.136163	0.986999	0.494113	0.794687	0.793217	0.77923	0.587079
39	0.137039	0.987116	0.500542	0.797349	0.793922	0.7794	0.591757
39.2	0.137156	0.987359	0.507123	0.798041	0.793676	0.779476	0.595514
39.4	0.136728	0.98702	0.511106	0.798571	0.794404	0.779344	0.60096
39.6	0.13671	0.986889	0.514195	0.79946	0.795936	0.780923	0.604209
39.8	0.137138	0.987227	0.52004	0.802072	0.796442	0.783927	0.606812
40	0.13808	0.988447	0.524601	0.803595	0.797614	0.785967	0.611883
40.2	0.138987	0.988654	0.528486	0.806166	0.799447	0.788285	0.617086
40.4	0.1389	0.988752	0.534175	0.80767	0.800385	0.789539	0.62132
40.6	0.138982	0.990119	0.540761	0.808433	0.800344	0.789795	0.624985
40.8	0.138505	0.990951	0.544478	0.808167	0.800645	0.789261	0.629841
41	0.1384	0.990964	0.548258	0.809598	0.801822	0.789292	0.632443
41.2	0.137622	0.992972	0.551724	0.811263	0.801728	0.790498	0.635843
41.4	0.138044	0.993837	0.556167	0.812362	0.803501	0.792554	0.639198
41.6	0.138558	0.993755	0.558002	0.81207	0.803429	0.794342	0.641765
41.8	0.139273	0.992615	0.560993	0.81279	0.804569	0.795483	0.64579
42	0.138715	0.993167	0.565431	0.81281	0.805038	0.796639	0.649689
42.2	0.138144	0.992627	0.56902	0.81355	0.806114	0.796562	0.652873
42.4	0.138915	0.994217	0.572356	0.813599	0.804334	0.796102	0.655277
42.6	0.139291	0.995163	0.578187	0.816438	0.805723	0.796199	0.659376
42.8	0.138406	0.997852	0.582324	0.817526	0.807154	0.797695	0.66052
43	0.138416	0.998577	0.585057	0.819039	0.807235	0.798788	0.662394
43.2	0.140174	0.998035	0.589162	0.81837	0.806956	0.7998	0.664889
43.4	0.138756	0.99789	0.59241	0.819396	0.808192	0.800552	0.668022
43.6	0.137993	0.997878	0.594196	0.820307	0.807178	0.80162	0.670313
43.8	0.138014	0.997487	0.596674	0.820692	0.807191	0.801928	0.671938
44	0.13849	0.997084	0.599977	0.820642	0.805771	0.802352	0.674332
44.2	0.137541	0.999238	0.601642	0.820308	0.807047	0.803099	0.676176
44.4	0.138621	1.00059	0.605414	0.820616	0.807254	0.805222	0.676416
44.6	0.138847	1.00126	0.608408	0.820884	0.807113	0.805816	0.677328
44.8	0.139378	1.0014	0.612528	0.821657	0.808087	0.806052	0.680369
45	0.140034	1.00263	0.615049	0.821775	0.810497	0.805871	0.680559
45.2	0.140353	1.00103	0.618263	0.82349	0.81082	0.806935	0.682209
45.4	0.139973	0.998978	0.619566	0.824027	0.810834	0.806167	0.68463
45.6	0.140871	0.998639	0.620802	0.823305	0.811824	0.807198	0.686614
45.8	0.14143	0.99879	0.622046	0.824032	0.811627	0.807269	0.688514
46	0.141487	0.998848	0.62472	0.824436	0.812012	0.808399	0.689947
46.2	0.141992	0.999652	0.626665	0.824359	0.811343	0.806857	0.690025
46.4	0.142694	1.00031	0.630595	0.82381	0.812659	0.807525	0.691183
46.6	0.141848	1.00031	0.632888	0.825835	0.814092	0.807015	0.692306
46.8	0.141611	1.00014	0.635975	0.825685	0.813964	0.808595	0.692773
47	0.14077	1.00033	0.636397	0.82625	0.812935	0.809562	0.69464
47.2	0.140207	1.00033	0.639617	0.827309	0.814161	0.811156	0.697191
47.4	0.13884	1.00147	0.640086	0.829232	0.814	0.811105	0.698393
47.6	0.13989	1.00163	0.641813	0.828516	0.814112	0.811555	0.700862
47.8	0.138774	1.00261	0.643816	0.829613	0.814392	0.81128	0.701155
48	0.139321	1.00175	0.647904	0.829996	0.815676	0.810634	0.703545
48.2	0.139201	1.00268	0.64862	0.829454	0.815598	0.809961	0.704594
48.4	0.140005	1.00313	0.649673	0.830769	0.816022	0.809512	0.705702
48.6	0.139916	1.00392	0.651977	0.830841	0.816139	0.809868	0.704649
48.8	0.140294	1.00346	0.653372	0.830721	0.816969	0.80902	0.708535
49	0.141125	1.00552	0.653266	0.830728	0.818218	0.808899	0.708541
49.2	0.142184	1.00446	0.654364	0.831925	0.817902	0.810135	0.709127
49.4	0.142418	1.00298	0.657298	0.830513	0.81792	0.810149	0.71072
49.6	0.141659	1.00384	0.659726	0.830801	0.817765	0.810428	0.712062
49.8	0.142745	1.00368	0.661573	0.831157	0.817667	0.811868	0.711684
50	0.141805	1.00338	0.663808	0.831703	0.817177	0.812872	0.712369
50.2	0.140255	1.00422	0.666714	0.831888	0.816836	0.814448	0.713037
50.4	0.140801	1.00354	0.668054	0.832772	0.816043	0.816188	0.713905
50.6	0.141654	1.00326	0.668584	0.835155	0.816308	0.816141	0.716138
50.8	0.140493	1.0027	0.669757	0.835262	0.816069	0.816349	0.716404
51	0.14185	1.00136	0.671061	0.836093	0.814618	0.816134	0.718339
51.2	0.143405	1.00074	0.671775	0.837389	0.816165	0.813974	0.719675
51.4	0.142368	1.00119	0.672933	0.836931	0.816288	0.814283	0.720493
51.6	0.143359	1.00191	0.675356	0.835289	0.817151	0.814179	0.72014
51.8	0.143589	1.00168	0.675818	0.835758	0.818253	0.81388	0.720708
52	0.142861	1.00274	0.677259	0.835041	0.81952	0.815608	0.72088
52.2	0.143494	1.00301	0.678961	0.83455	0.81898	0.816713	0.721504
52.4	0.144791	1.00598	0.680121	0.834919	0.819509	0.815584	0.722494
52.6	0.14399	1.00418	0.680732	0.835621	0.8192	0.815652	0.722669
52.8	0.145941	1.00468	0.684001	0.83653	0.817827	0.816033	0.723811
53	0.14606	1.00515	0.684429	0.837894	0.818912	0.81484	0.724193
53.2	0.146273	1.00422	0.685603	0.837659	0.818522	0.815199	0.725346
53.4	0.146622	1.00307	0.686702	0.837497	0.819918	0.814356	0.724766
53.6	0.14618	1.00368	0.689168	0.83707	0.819008	0.815298	0.726867
53.8	0.144676	1.00371	0.689732	0.835871	0.820227	0.8154	0.72774
54	0.144188	1.00293	0.691158	0.835716	0.820342	0.816427	0.727559
54.2	0.142534	1.00383	0.69192	0.836131	0.820608	0.816306	0.729209
54.4	0.142997	1.00378	0.69265	0.83714	0.820073	0.819191	0.730282
54.6	0.14379	1.00503	0.691945	0.837252	0.821091	0.818708	0.730291
54.8	0.145224	1.00562	0.692063	0.837821	0.821756	0.81791	0.73157
55	0.146788	1.00406	0.693745	0.836602	0.820252	0.817637	0.732979
55.2	0.147575	1.00392	0.694746	0.836259	0.82041	0.817995	0.731199
55.4	0.145921	1.00313	0.696976	0.836525	0.819598	0.818344	0.730494
55.6	0.146052	1.00289	0.698578	0.836961	0.820665	0.817982	0.729238
55.8	0.144748	1.00281	0.699988	0.837837	0.819868	0.819973	0.729311
56	0.144293	1.0029	0.700075	0.839694	0.820973	0.820023	0.72848
56.2	0.144804	1.00379	0.701752	0.840766	0.82011	0.819752	0.729986
56.4	0.145792	1.00278	0.700667	0.840763	0.821036	0.818667	0.731571
56.6	0.145704	1.00239	0.701644	0.84171	0.820616	0.818945	0.733159
56.8	0.147622	1.00223	0.702158	0.840068	0.820261	0.818034	0.733232
57	0.146938	1.00303	0.703477	0.839395	0.820086	0.81798	0.734953
57.2	0.146053	1.00291	0.703971	0.839027	0.822052	0.818322	0.735012
57.4	0.146127	1.00432	0.705325	0.839227	0.82139	0.81878	0.735294
57.6	0.146235	1.00374	0.706041	0.839261	0.820932	0.819827	0.734676
57.8	0.144325	1.00428	0.707657	0.84001	0.82176	0.820057	0.734378
58	0.14456	1.00473	0.707506	0.839778	0.822275	0.820051	0.735232
58.2	0.145582	1.00476	0.708375	0.839619	0.821588	0.820418	0.735074
58.4	0.145038	1.00343	0.709496	0.840484	0.822239	0.819308	0.735541
58.6	0.145479	1.00371	0.709917	0.840183	0.822551	0.818978	0.737516
58.8	0.144468	1.00273	0.708818	0.840342	0.822703	0.818973	0.738601
59	0.145362	1.00402	0.710457	0.84163	0.822949	0.819736	0.737542
59.2	0.145693	1.00401	0.709659	0.842254	0.822174	0.821471	0.738495
59.4	0.145901	1.00529	0.709786	0.842084	0.822819	0.822191	0.739532
59.6	0.146009	1.00524	0.710577	0.842505	0.823414	0.822871	0.739779
59.8	0.14897	1.00755	0.711164	0.843628	0.823259	0.823801	0.739647
60	0.0555701	0.879777	0.632749	0.727111	0.742627	0.735316	0.652021
60.2	0.0535132	0.87066	0.628768	0.717929	0.73692	0.730284	0.649874
60.4	0.0506772	0.873738	0.633886	0.725	0.734947	0.730237	0.654642
60.6	0.0535712	0.87615	0.632734	0.729887	0.73998	0.733075	0.653397
60.8	0.0542119	0.87304	0.635983	0.728941	0.735494	0.73327	0.655663
61	0.0539692	0.873249	0.635561	0.729615	0.735617	0.732663	0.655976
61.2	0.0546384	0.875146	0.637185	0.731755	0.738317	0.734659	0.657387
61.4	0.0562232	0.8748	0.636046	0.7327	0.740231	0.735812	0.658188
61.6	0.0570896	0.87444	0.637011	0.732539	0.74061	0.735875	0.659129
61.8	0.0570208	0.876098	0.636743	0.733114	0.742751	0.735826	0.659219
62	0.0568807	0.876134	0.637577	0.73291	0.744137	0.737447	0.660393
62.2	0.0584658	0.876007	0.637735	0.733826	0.743421	0.737289	0.660787
62.4	0.0579794	0.877361	0.638959	0.733218	0.742725	0.737995	0.660804
62.6	0.0584079	0.877697	0.638778	0.73397	0.742944	0.739611	0.661591
62.8	0.0583658	0.87827	0.640054	0.734478	0.74284	0.740848	0.661871
63	0.0602789	0.877942	0.64057	0.734486	0.741999	0.739887	0.661866
63.2	0.0594107	0.878589	0.641348	0.735228	0.741762	0.739671	0.663261
63.4	0.0601441	0.878017	0.642597	0.736273	0.74311	0.739249	0.663465
63.6	0.0596497	0.878267	0.643071	0.735633	0.742815	0.738471	0.664149
63.8	0.0610359	0.878098	0.64318	0.735315	0.742723	0.738777	0.665781
64	0.0598124	0.878239	0.643256	0.736471	0.743272	0.739634	0.667134
64.2	0.0609574	0.878191	0.643317	0.735603	0.744082	0.74134	0.666675
64.4	0.0610467	0.878574	0.64289	0.734733	0.743788	0.741155	0.665542
64.6	0.0609455	0.87925	0.643059	0.735279	0.743349	0.741272	0.664864
64.8	0.0612379	0.878816	0.643091	0.735349	0.743367	0.74193	0.663662
65	0.0611248	0.879639	0.642938	0.735189	0.743419	0.741592	0.662936
65.2	0.0613344	0.879931	0.643335	0.736781	0.743037	0.740229	0.662944
65.4	0.0609834	0.880366	0.642487	0.73761	0.744024	0.741022	0.665198
65.6	0.0612177	0.880287	0.642058	0.738043	0.744982	0.741675	0.664542
65.8	0.0610389	0.879329	0.641092	0.738578	0.745253	0.740945	0.665417
66	0.0622188	0.878876	0.639916	0.738947	0.746178	0.741497	0.666174
66.2	0.0622108	0.879544	0.639526	0.738788	0.746211	0.742174	0.665785
66.4	0.0627918	0.878984	0.640034	0.739023	0.745838	0.740785	0.665316
66.6	0.0625954	0.878836	0.640767	0.738772	0.745498	0.741464	0.665465
66.8	0.0623508	0.880578	0.641706	0.738547	0.746363	0.740853	0.665102
67	0.0625301	0.881178	0.643517	0.739178	0.745122	0.741165	0.66415
67.2	0.0617915	0.880324	0.643414	0.739576	0.745276	0.740965	0.66514
67.4	0.0622268	0.881799	0.644164	0.738952	0.744121	0.743143	0.664443
67.6	0.0628497	0.882348	0.644714	0.738536	0.743114	0.741246	0.664809
67.8	0.0633216	0.881695	0.644719	0.739474	0.741441	0.741383	0.664893
68	0.0621226	0.881103	0.643136	0.739984	0.742331	0.741023	0.66626
68.2	0.0622232	0.882126	0.642783	0.738477	0.741976	0.739699	0.665728
68.4	0.061632	0.880123	0.641804	0.73864	0.742062	0.738148	0.666738
68.6	0.0624611	0.881202	0.640741	0.739633	0.743574	0.738431	0.667329
68.8	0.0621024	0.881509	0.640651	0.737845	0.743852	0.739102	0.669009
69	0.0630015	0.881977	0.641399	0.736975	0.744277	0.740662	0.667302
69.2	0.0624987	0.881165	0.641858	0.736696	0.745294	0.741296	0.666715
69.4	0.0625309	0.882047	0.641904	0.737107	0.744554	0.742272	0.665645
69.6	0.0610104	0.88099	0.642232	0.736377	0.744023	0.742938	0.665236
69.8	0.0605457	0.881636	0.641703	0.73764	0.744553	0.743178	0.664323
70	0.0602566	0.881479	0.640554	0.738003	0.743837	0.741879	0.663732
70.2	0.0612346	0.882239	0.64074	0.739143	0.744102	0.742566	0.664099
70.4	0.0617898	0.88292	0.641575	0.739303	0.744925	0.741213	0.664644
70.6	0.0612637	0.882445	0.641869	0.739205	0.745493	0.741305	0.665269
70.8	0.0625853	0.882059	0.642288	0.739077	0.7453	0.740644	0.665052
71	0.0624581	0.882297	0.643549	0.738951	0.745037	0.740936	0.665678
71.2	0.0617123	0.882434	0.643506	0.739562	0.743717	0.741444	0.665357
71.4	0.0611864	0.882061	0.642956	0.74014	0.74302	0.743275	0.665314
71.6	0.0631501	0.883211	0.64289	0.739255	0.744408	0.742536	0.664404
71.8	0.0626603	0.882052	0.643024	0.739599	0.745072	0.743041	0.664359
72	0.0626953	0.882308	0.643649	0.740231	0.745327	0.742148	0.665414
72.2	0.0637246	0.881065	0.642676	0.739089	0.746021	0.742	0.66727
72.4	0.0633951	0.881267	0.642745	0.738975	0.74653	0.741109	0.668453
72.6	0.0627851	0.880358	0.641761	0.740412	0.744306	0.740772	0.668611
72.8	0.0628542	0.881037	0.640858	0.740864	0.742967	0.740593	0.668081
73	0.0630272	0.880842	0.640113	0.740449	0.741927	0.741203	0.667731
73.2	0.0630144	0.880143	0.641248	0.740721	0.741895	0.740349	0.666347
73.4	0.0638017	0.879763	0.641247	0.740139	0.741862	0.740278	0.666628
73.6	0.0637844	0.879232	0.64214	0.740962	0.742743	0.740998	0.666405
73.8	0.0640685	0.879498	0.642967	0.739939	0.743953	0.740534	0.666607
74	0.065311	0.880012	0.643342	0.738736	0.745238	0.739665	0.666297
74.2	0.0640789	0.881594	0.642915	0.737931	0.743939	0.739278	0.665584
74.4	0.062963	0.881141	0.643178	0.737946	0.743627	0.740215	0.666163
74.6	0.0624796	0.881496	0.643525	0.736944	0.743587	0.739294	0.666107
74.8	0.0627612	0.882016	0.643087	0.736406	0.742791	0.739752	0.666097
75	0.0624099	0.881044	0.643683	0.737005	0.742598	0.739164	0.666043
75.2	0.0619848	0.881014	0.643256	0.736386	0.742968	0.739608	0.667069
75.4	0.0636386	0.881362	0.642527	0.735877	0.743547	0.738819	0.66526
75.6	0.0634791	0.881454	0.641655	0.736022	0.742389	0.738702	0.665381
75.8	0.0621364	0.881189	0.642538	0.736954	0.743024	0.738402	0.664346
76	0.060644	0.881246	0.641735	0.735987	0.742878	0.740128	0.663163
76.2	0.062002	0.88085	0.641222	0.737795	0.743263	0.740677	0.663005
76.4	0.0613432	0.881187	0.641901	0.738713	0.743331	0.740065	0.662441
76.6	0.0622526	0.881282	0.641989	0.738807	0.7433	0.739907	0.662875
76.8	0.0627198	0.880344	0.641075	0.738278	0.744504	0.740058	0.663887
77	0.0627781	0.879314	0.640882	0.739229	0.744367	0.739528	0.663862
77.2	0.062877	0.879393	0.641568	0.739291	0.744577	0.73835	0.663309
77.4	0.0632578	0.878381	0.642109	0.738097	0.744446	0.740266	0.663862
77.6	0.0639627	0.878149	0.641786	0.737809	0.745263	0.741436	0.663473
77.8	0.0653222	0.878557	0.641683	0.737922	0.74407	0.741332	0.663459
78	0.0667966	0.880263	0.641212	0.738451	0.74362	0.740711	0.664542
78.2	0.0662745	0.881426	0.640858	0.737097	0.742955	0.740986	0.664459
78.4	0.066348	0.881739	0.640388	0.73723	0.742809	0.739107	0.66464
78.6	0.0656411	0.880715	0.641686	0.736173	0.742577	0.737737	0.665336
78.8	0.064024	0.880154	0.641085	0.736664	0.741318	0.737012	0.664426
79	0.0641487	0.87995	0.641434	0.735935	0.742418	0.736439	0.663816
79.2	0.0644684	0.87881	0.6411	0.736466	0.743132	0.73571	0.663584
79.4	0.0651473	0.878335	0.640879	0.736186	0.743782	0.735568	0.662911
79.6	0.0645551	0.879533	0.638865	0.736475	0.744179	0.73744	0.662418
79.8	0.0656366	0.878689	0.640733	0.735755	0.744035	0.738235	0.663177
80	0.0640055	0.87858	0.639823	0.73563	0.743762	0.738194	0.66262
80.2	0.0635776	0.877477	0.641381	0.735415	0.743228	0.739043	0.662619
80.4	0.0619166	0.878267	0.641212	0.735244	0.74274	0.739062	0.664322
80.6	0.0620655	0.877271	0.641623	0.735455	0.743453	0.738379	0.664349
80.8	0.0615628	0.878575	0.639562	0.735445	0.745333	0.73802	0.664285
81	0.0626967	0.878025	0.640432	0.735903	0.744409	0.737674	0.663794
81.2	0.0630074	0.878356	0.639362	0.73613	0.744054	0.737705	0.664653
81.4	0.0648733	0.877845	0.638673	0.736506	0.743273	0.73771	0.663122
81.6	0.0650648	0.878204	0.640049	0.735945	0.742128	0.736931	0.6629
81.8	0.065851	0.879406	0.640743	0.735341	0.740779	0.737195	0.662436
82	0.0663039	0.879176	0.641035	0.734218	0.740349	0.73749	0.662679
82.2	0.0669622	0.879006	0.641286	0.73441	0.740371	0.737473	0.661832
82.4	0.0677549	0.878837	0.642103	0.733961	0.741242	0.737691	0.661105
82.6	0.0685919	0.879343	0.641323	0.733324	0.742269	0.738327	0.660719
82.8	0.0673773	0.877056	0.641351	0.733171	0.742592	0.737569	0.661652
83	0.067694	0.876702	0.641309	0.734229	0.744198	0.737833	0.662283
83.2	0.0675684	0.876854	0.641401	0.73296	0.744606	0.736929	0.662177
83.4	0.0654306	0.876164	0.640783	0.733715	0.7453	0.736643	0.663555
83.6	0.065043	0.87648	0.641014	0.735975	0.744481	0.735523	0.663468
83.8	0.0655692	0.876601	0.641158	0.736576	0.743978	0.735282	0.661928
84	0.0638675	0.877005	0.640926	0.736005	0.743173	0.734583	0.66198
84.2	0.0633565	0.876764	0.639676	0.736437	0.742532	0.733927	0.661902
84.4	0.0639298	0.876897	0.639104	0.735713	0.740415	0.733845	0.661253
84.6	0.0651253	0.876302	0.638583	0.734606	0.739974	0.734223	0.66054
84.8	0.0648514	0.877222	0.637547	0.734293	0.739477	0.734135	0.66097
85	0.0666253	0.877817	0.637924	0.734301	0.739942	0.734594	0.65996
85.2	0.066756	0.876932	0.639002	0.734426	0.73903	0.735423	0.659504
85.4	0.06721	0.877474	0.638756	0.735312	0.740018	0.73574	0.659779
85.6	0.0663554	0.878085	0.638127	0.734897	0.739742	0.735866	0.661316
85.8	0.0661305	0.876692	0.638294	0.735333	0.739685	0.735682	0.66067
86	0.0663963	0.875072	0.637632	0.735258	0.738709	0.735752	0.66081
86.2	0.0663177	0.876528	0.637474	0.733966	0.739036	0.735874	0.661432
86.4	0.0657314	0.877052	0.637292	0.733238	0.738955	0.735024	0.660029
86.6	0.0661615	0.876169	0.637501	0.733146	0.739958	0.734606	0.658125
86.8	0.0667727	0.876183	0.637901	0.73165	0.739801	0.735386	0.658692
87	0.0658859	0.876434	0.63728	0.731714	0.740352	0.735354	0.658909
87.2	0.0650617	0.875371	0.638274	0.733603	0.740796	0.735236	0.658036
87.4	0.0651155	0.874981	0.639511	0.733713	0.740124	0.73618	0.658524
87.6	0.0647841	0.875422	0.639282	0.734103	0.739447	0.7348	0.65881
87.8	0.0651979	0.875999	0.639103	0.735041	0.740473	0.735242	0.659014
88	0.0655527	0.87594	0.63971	0.734403	0.739916	0.73475	0.65954
88.2	0.0665811	0.875368	0.637807	0.733062	0.739882	0.733761	0.65929
88.4	0.0677199	0.875165	0.638015	0.732701	0.74009	0.73301	0.6597
88.6	0.0671187	0.874126	0.638569	0.731745	0.73979	0.734363	0.65926
88.8	0.0667235	0.874359	0.637003	0.732554	0.739209	0.732806	0.659489
89	0.0666821	0.874018	0.636837	0.733174	0.739713	0.73252	0.660072
89.2	0.066853	0.873284	0.637595	0.733626	0.739233	0.73286	0.659806
89.4	0.0663047	0.873242	0.636767	0.733533	0.7391	0.732997	0.659817
89.6	0.0662515	0.873362	0.635687	0.734682	0.738664	0.733121	0.660316
89.8	0.0674294	0.872661	0.637835	0.733358	0.738697	0.733187	0.660844
90	0.173333	0.975911	0.733022	0.828642	0.814899	0.823226	0.752026
90.2	0.166213	0.960147	0.726977	0.820657	0.811726	0.818722	0.751824
90.4	0.170112	0.956596	0.718657	0.8187	0.808418	0.817917	0.755333
90.6	0.165541	0.967059	0.721008	0.817166	0.811999	0.828954	0.76439
90.8	0.168129	0.959238	0.721193	0.816645	0.810395	0.826056	0.777319
91	0.167882	0.956107	0.717646	0.812942	0.810377	0.829421	0.782232
91.2	0.168853	0.956086	0.716894	0.813508	0.809871	0.833891	0.792112
91.4	0.167858	0.956023	0.717099	0.812521	0.809732	0.837847	0.80212
91.6	0.169372	0.953399	0.715889	0.810943	0.809922	0.839388	0.812462
91.8	0.169218	0.953617	0.715287	0.810471	0.809432	0.84452	0.820877
92	0.168159	0.953253	0.714809	0.812316	0.808011	0.848076	0.830087
92.2	0.168031	0.952141	0.714655	0.811314	0.809891	0.851147	0.83994
92.4	0.168189	0.951309	0.71529	0.812275	0.812155	0.854388	0.84842
92.6	0.167251	0.950442	0.714675	0.813016	0.811995	0.856756	0.856363
92.8	0.167617	0.948929	0.714141	0.812338	0.813188	0.860707	0.864218
93	0.167362	0.948371	0.714841	0.810888	0.814679	0.863193	0.872724
93.2	0.166361	0.948359	0.714032	0.810233	0.814638	0.865392	0.880843
93.4	0.166531	0.948578	0.713073	0.808959	0.814655	0.869516	0.889082
93.6	0.166922	0.94723	0.714952	0.810194	0.816512	0.873702	0.897648
93.8	0.166308	0.947887	0.71543	0.810702	0.817045	0.875529	0.905827
94	0.166389	0.947287	0.715201	0.81135	0.817939	0.879173	0.914045
94.2	0.168152	0.947215	0.715996	0.811606	0.819227	0.883968	0.921482
94.4	0.16869	0.946842	0.71712	0.812275	0.820101	0.887851	0.928415
94.6	0.168241	0.948561	0.717672	0.810521	0.820319	0.892151	0.936313
94.8	0.167137	0.94773	0.7179	0.810355	0.821626	0.895412	0.94478
95	0.166866	0.947708	0.718925	0.809766	0.82248	0.896997	0.951966
95.2	0.166691	0.94748	0.71817	0.810839	0.82245	0.899496	0.959887
95.4	0.16689	0.947801	0.718579	0.81045	0.824259	0.901028	0.966997
95.6	0.166867	0.946491	0.717571	0.810911	0.825425	0.903009	0.974632
95.8	0.166971	0.947078	0.718733	0.811571	0.826371	0.906056	0.981089
96	0.166896	0.946942	0.718843	0.812422	0.827427	0.908484	0.988705
96.2	0.164892	0.946017	0.721003	0.811516	0.829556	0.911289	0.99583
96.4	0.163696	0.94446	0.720356	0.811081	0.829086	0.913564	1.00323
96.6	0.16307	0.944619	0.720021	0.811968	0.829399	0.917364	1.00994
96.8	0.163506	0.944108	0.718935	0.810778	0.830532	0.920015	1.01771
97	0.163417	0.942475	0.718644	0.809203	0.831639	0.924102	1.02485
97.2	0.163984	0.943602	0.717808	0.808662	0.832079	0.927345	1.03096
97.4	0.164239	0.943773	0.718797	0.809634	0.833258	0.930362	1.03917
97.6	0.164979	0.943365	0.719205	0.809016	0.834469	0.932214	1.04577
97.8	0.16564	0.942397	0.720813	0.810572	0.834506	0.934656	1.05317
98	0.165309	0.944245	0.720208	0.810585	0.835489	0.937472	1.0594
98.2	0.16545	0.943048	0.720361	0.81158	0.836331	0.940089	1.06708
98.4	0.166172	0.943008	0.720517	0.811388	0.838156	0.9427	1.07361
98.6	0.1656	0.943317	0.721121	0.812118	0.839121	0.946769	1.08064
98.8	0.165933	0.943929	0.719746	0.812189	0.840808	0.949336	1.08671
99	0.166042	0.943333	0.721975	0.813748	0.841894	0.952235	1.09386
99.2	0.166599	0.944347	0.723475	0.81253	0.841948	0.954679	1.09946
99.4	0.165879	0.944255	0.723773	0.812496	0.840813	0.957359	1.10551
99.6	0.165668	0.943284	0.723213	0.811681	0.841276	0.958993	1.11188
99.8	0.164923	0.942536	0.723393	0.811396	0.842328	0.961397	1.118
100	0.165089	0.941673	0.722437	0.810698	0.842474	0.963738	1.12504
100.2	0.164937	0.941039	0.721913	0.810453	0.843629	0.96628	1.13189
100.4	0.164343	0.941546	0.720694	0.811263	0.846566	0.969259	1.13968
100.6	0.165947	0.941842	0.721438	0.812403	0.84781	0.971359	1.1446
100.8	0.165625	0.941388	0.722538	0.812222	0.848648	0.974488	1.15192
101	0.166395	0.941787	0.720879	0.812613	0.849131	0.976147	1.15925
101.2	0.166647	0.942913	0.720921	0.813912	0.851492	0.978839	1.16578
101.4	0.168509	0.942069	0.721857	0.813734	0.84969	0.980427	1.17135
101.6	0.166987	0.941659	0.721272	0.813548	0.852029	0.983903	1.17967
101.8	0.166856	0.941547	0.720817	0.813855	0.852417	0.987013	1.18526
102	0.167305	0.940979	0.722518	0.813836	0.853633	0.989957	1.18969
102.2	0.167853	0.938445	0.722556	0.814926	0.852636	0.992601	1.19431
102.4	0.167483	0.939224	0.722027	0.815205	0.854655	0.996664	1.20141
102.6	0.167492	0.93914	0.723108	0.815011	0.855253	0.998443	1.20555
102.8	0.167973	0.939915	0.722969	0.815373	0.855899	0.999845	1.21201
103	0.167685	0.94022	0.724332	0.815372	0.857046	1.00302	1.21823
103.2	0.167438	0.942428	0.723944	0.814962	0.85897	1.0046	1.22657
103.4	0.167837	0.9409	0.723948	0.815127	0.859621	1.00733	1.23191
103.6	0.169782	0.940404	0.724263	0.814881	0.858919	1.01188	1.23965
103.8	0.169881	0.938843	0.725092	0.815393	0.858975	1.01297	1.24565
104	0.169214	0.938448	0.724472	0.816306	0.859687	1.01442	1.25097
104.2	0.169246	0.937513	0.724919	0.816265	0.860421	1.01784	1.25671
104.4	0.167148	0.938797	0.725944	0.816296	0.861443	1.02001	1.2624
104.6	0.164935	0.938282	0.725819	0.81709	0.862611	1.02076	1.26781
104.8	0.164824	0.94021	0.725221	0.817553	0.864715	1.02495	1.27392
105	0.164418	0.93929	0.725531	0.81571	0.86532	1.02808	1.28003
105.2	0.164804	0.938408	0.72571	0.81465	0.865734	1.02986	1.28491
105.4	0.16584	0.93689	0.725178	0.813985	0.866829	1.03109	1.29076
105.6	0.166579	0.937031	0.724895	0.814815	0.86661	1.03356	1.29756
105.8	0.168027	0.936071	0.725264	0.814719	0.866903	1.03575	1.30196
106	0.168255	0.935918	0.724873	0.814889	0.866887	1.03796	1.30812
106.2	0.167643	0.935846	0.72408	0.816161	0.868217	1.03843	1.31388
106.4	0.167353	0.935526	0.72435	0.817096	0.867865	1.04145	1.31954
106.6	0.167569	0.934343	0.725824	0.816752	0.869686	1.0432	1.32408
106.8	0.166209	0.933846	0.72673	0.815523	0.870148	1.0451	1.33051
107	0.166157	0.934754	0.726453	0.818184	0.872068	1.04754	1.3355
107.2	0.167035	0.935339	0.727973	0.818053	0.87195	1.0509	1.34126
107.4	0.168495	0.935361	0.728897	0.818528	0.873402	1.05134	1.34402
107.6	0.167657	0.936562	0.72756	0.818768	0.87371	1.05394	1.3489
107.8	0.166662	0.936768	0.727558	0.818531	0.874917	1.05446	1.3541
108	0.167392	0.93499	0.727565	0.815977	0.875163	1.05662	1.35985
108.2	0.166443	0.9346	0.727354	0.816876	0.876887	1.05882	1.36517
108.4	0.165998	0.935905	0.726673	0.815754	0.877052	1.06083	1.37224
108.6	0.166476	0.935255	0.726844	0.815441	0.876669	1.06373	1.37708
108.8	0.16759	0.934644	0.726632	0.816312	0.87807	1.06617	1.38265
109	0.167659	0.935005	0.726879	0.816919	0.878959	1.06839	1.3882
109.2	0.167433	0.934828	0.72597	0.817304	0.879587	1.07204	1.3922
109.4	0.168505	0.933594	0.725507	0.816717	0.880427	1.07541	1.39698
109.6	0.168591	0.934724	0.725913	0.81701	0.88195	1.07681	1.40215
109.8	0.169032	0.933754	0.726644	0.817804	0.880869	1.07987	1.4067
110	0.169473	0.935263	0.726106	0.818911	0.881802	1.08165	1.41113
110.2	0.170668	0.936702	0.727328	0.818527	0.881477	1.08132	1.41666
110.4	0.170149	0.936996	0.727072	0.819962	0.883078	1.08352	1.42089
110.6	0.170713	0.935772	0.727049	0.819424	0.884161	1.08528	1.42663
110.8	0.171101	0.93727	0.725609	0.81949	0.884688	1.08646	1.43188
111	0.17065	0.936673	0.726372	0.820716	0.885908	1.08819	1.43691
111.2	0.170909	0.933783	0.725368	0.82015	0.887122	1.09155	1.44214
111.4	0.169367	0.935311	0.725479	0.821066	0.887231	1.09323	1.44802
111.6	0.168436	0.937376	0.725571	0.821448	0.887742	1.09537	1.45194
111.8	0.168347	0.93712	0.724992	0.821351	0.889452	1.09764	1.4566
112	0.167577	0.93708	0.726254	0.820906	0.890506	1.10044	1.4602
112.2	0.167325	0.936605	0.726133	0.821373	0.892007	1.10092	1.46376
112.4	0.168029	0.935498	0.726665	0.820005	0.891619	1.10282	1.46745
112.6	0.168111	0.933354	0.726765	0.820421	0.893031	1.10548	1.47293
112.8	0.168097	0.933669	0.727055	0.820114	0.892118	1.10845	1.47656
113	0.168464	0.933615	0.725173	0.819332	0.891859	1.11078	1.4811
113.2	0.167872	0.935311	0.726445	0.820577	0.892763	1.11347	1.48704
113.4	0.167475	0.933411	0.727274	0.821888	0.895362	1.115	1.49301
113.6	0.168158	0.934955	0.727711	0.821846	0.894679	1.1166	1.49756
113.8	0.166951	0.933849	0.730084	0.823131	0.898079	1.11817	1.50394
114	0.167505	0.933817	0.729924	0.823297	0.897947	1.1188	1.50776
114.2	0.168224	0.934365	0.72915	0.822764	0.896638	1.12101	1.51167
114.4	0.169071	0.935652	0.728768	0.822674	0.897234	1.12285	1.51706
114.6	0.169746	0.934722	0.729242	0.823259	0.898962	1.12472	1.52014
114.8	0.170884	0.935804	0.72702	0.8227	0.898919	1.1261	1.52639
115	0.17177	0.935476	0.727946	0.823063	0.899987	1.12903	1.53067
115.2	0.172957	0.935733	0.72737	0.82273	0.901811	1.13026	1.53567
115.4	0.173316	0.934737	0.727444	0.822099	0.901938	1.13302	1.53956
115.6	0.174304	0.934269	0.726353	0.822436	0.902312	1.13482	1.54543
115.8	0.174442	0.934495	0.726526	0.822592	0.90305	1.13773	1.54811
116	0.172615	0.93425	0.726735	0.823602	0.904163	1.13791	1.55347
116.2	0.17238	0.934522	0.728181	0.82371	0.903919	1.14071	1.55816
116.4	0.171513	0.934757	0.728302	0.825064	0.904347	1.14234	1.56163
116.6	0.170609	0.934586	0.728255	0.824644	0.905162	1.14297	1.56468
116.8	0.170689	0.935543	0.72915	0.825602	0.904994	1.14341	1.56892
117	0.172372	0.9356	0.728401	0.824741	0.9064	1.14652	1.5739
117.2	0.171921	0.934115	0.728019	0.82541	0.909399	1.14767	1.57747
117.4	0.172315	0.934009	0.728483	0.82492	0.910842	1.14834	1.58203
117.6	0.172051	0.935157	0.728972	0.824523	0.911257	1.14987	1.58767
117.8	0.171022	0.934144	0.728611	0.825034	0.913322	1.15166	1.59094
118	0.170558	0.933921	0.728452	0.825695	0.913329	1.15262	1.59442
118.2	0.169389	0.93345	0.727415	0.825474	0.912089	1.15402	1.59878
118.4	0.16866	0.933798	0.7265	0.82529	0.912173	1.15648	1.60303
118.6	0.170768	0.932749	0.725314	0.825804	0.912828	1.15889	1.60586
118.8	0.171893	0.931113	0.725063	0.824766	0.912766	1.16145	1.61105
119	0.171466	0.933414	0.725954	0.825351	0.91291	1.16267	1.61562
119.2	0.1727	0.933982	0.726859	0.825812	0.913415	1.16552	1.61941
119.4	0.172861	0.934052	0.726067	0.826995	0.913925	1.16711	1.6237
119.6	0.170985	0.933577	0.727088	0.827125	0.914048	1.16897	1.62854
119.8	0.171448	0.935405	0.726701	0.827039	0.914394	1.16982	1.63156
120	0.17143	0.933526	0.726236	0.827104	0.914635	1.17315	1.63573
120.2	0.170158	0.932926	0.726407	0.826887	0.915558	1.17273	1.6414
120.4	0.17043	0.934341	0.728492	0.82621	0.91577	1.17457	1.64534
120.6	0.170582	0.934955	0.728352	0.827189	0.916407	1.17593	1.64911
120.8	0.170744	0.934511	0.729035	0.827964	0.915364	1.17646	1.65317
121	0.172506	0.934277	0.729665	0.829359	0.917256	1.17634	1.65733
121.2	0.174095	0.935764	0.728887	0.829366	0.917088	1.17915	1.66072
121.4	0.174761	0.93285	0.728912	0.829713	0.918609	1.18064	1.66489
121.6	0.175235	0.933661	0.728212	0.829387	0.919982	1.18318	1.66904
121.8	0.174577	0.934229	0.728125	0.829357	0.92335	1.18546	1.6738
122	0.173637	0.933373	0.72811	0.828787	0.923445	1.18659	1.67627
122.2	0.173875	0.932804	0.729075	0.828871	0.924291	1.18793	1.68
122.4	0.17311	0.932265	0.728297	0.829846	0.92451	1.19041	1.68213
122.6	0.172996	0.930599	0.729669	0.830996	0.924622	1.19155	1.68586
122.8	0.173786	0.930257	0.729644	0.831254	0.92487	1.19347	1.68818
123	0.173454	0.930741	0.72931	0.83062	0.925479	1.19654	1.69178
123.2	0.173453	0.930357	0.728117	0.832195	0.92608	1.19779	1.69505
123.4	0.174144	0.933872	0.728536	0.832474	0.925774	1.19847	1.70071
123.6	0.173805	0.934288	0.727896	0.831642	0.927317	1.2007	1.7058
123.8	0.173356	0.933543	0.728051	0.832367	0.926881	1.20259	1.71067
124	0.173899	0.932974	0.727971	0.831882	0.926886	1.20283	1.71455
124.2	0.174272	0.9327	0.72843	0.830757	0.928399	1.20416	1.71857
124.4	0.173828	0.931484	0.727257	0.828969	0.929198	1.20661	1.72085
124.6	0.174902	0.933331	0.726981	0.828798	0.928213	1.20804	1.72307
124.8	0.175212	0.933392	0.726393	0.827953	0.929427	1.21028	1.72623
125	0.174983	0.933465	0.726647	0.829676	0.930745	1.21285	1.72902
125.2	0.172712	0.933476	0.727317	0.829649	0.930582	1.21459	1.73155
125.4	0.173452	0.933331	0.728806	0.831215	0.931319	1.21439	1.73629
125.6	0.171521	0.931303	0.729285	0.830807	0.932078	1.21451	1.73951
125.8	0.17195	0.930497	0.729484	0.831631	0.932223	1.21575	1.74295
126	0.172313	0.931335	0.729457	0.830756	0.932266	1.2167	1.74797
126.2	0.174798	0.932117	0.728915	0.830775	0.932914	1.21854	1.75159
126.4	0.173831	0.931594	0.727233	0.828793	0.933883	1.22045	1.75519
126.6	0.175206	0.931695	0.7267	0.828657	0.935005	1.2226	1.75901
126.8	0.175271	0.932174	0.726653	0.827685	0.935827	1.22327	1.76271
127	0.175368	0.93228	0.726724	0.827563	0.936926	1.22507	1.76634
127.2	0.173997	0.932264	0.72575	0.828659	0.936827	1.22692	1.77005
127.4	0.17467	0.93206	0.72722	0.830558	0.937931	1.22785	1.7731
127.6	0.174552	0.932638	0.726549	0.831413	0.937587	1.22916	1.77604
127.8	0.174468	0.932077	0.726928	0.83293	0.93812	1.2314	1.77958
128	0.173957	0.932347	0.727965	0.83332	0.93857	1.23196	1.7824
128.2	0.175502	0.932077	0.729219	0.832303	0.939134	1.23318	1.78409
128.4	0.175916	0.931146	0.728842	0.831563	0.939881	1.23462	1.78602
128.6	0.175834	0.931936	0.730167	0.831272	0.941355	1.23569	1.78929
128.8	0.175458	0.931724	0.730079	0.831339	0.941734	1.23577	1.79182
129	0.176722	0.930464	0.728498	0.830964	0.942942	1.23718	1.79544
129.2	0.175242	0.930001	0.729492	0.832556	0.943639	1.23858	1.80058
129.4	0.175729	0.930481	0.72991	0.833337	0.942667	1.2418	1.80469
129.6	0.175342	0.928193	0.728713	0.833713	0.943685	1.24381	1.8078
129.8	0.175886	0.928489	0.729496	0.83308	0.943443	1.24658	1.8116
130	0.175687	0.928521	0.730508	0.833516	0.943629	1.24796	1.81532
130.2	0.176254	0.929815	0.728436	0.832298	0.94427	1.24926	1.81702
130.4	0.176891	0.929861	0.726693	0.833591	0.944803	1.24952	1.82057
130.6	0.177288	0.930574	0.727907	0.834575	0.943387	1.25083	1.82475
130.8	0.177322	0.930788	0.726079	0.835429	0.944364	1.25087	1.8268
131	0.176583	0.931635	0.726854	0.836906	0.945104	1.25244	1.82956
131.2	0.176303	0.929668	0.727798	0.836773	0.945274	1.25412	1.83371
131.4	0.176215	0.928913	0.728896	0.836404	0.945834	1.25405	1.83696
131.6	0.175976	0.92921	0.728046	0.835611	0.948598	1.25402	1.83959
131.8	0.175502	0.92995	0.730176	0.834263	0.94875	1.25687	1.8443
132	0.176535	0.928548	0.728728	0.83426	0.947758	1.25839	1.84728
132.2	0.1768	0.929007	0.730128	0.834945	0.948976	1.26005	1.85056
132.4	0.176347	0.929681	0.729693	0.833409	0.94992	1.26218	1.8531
132.6	0.177115	0.929926	0.72933	0.833715	0.949384	1.26524	1.85531
132.8	0.177561	0.928866	0.728588	0.835183	0.951185	1.2652	1.85755
133	0.177499	0.929694	0.729718	0.834007	0.952864	1.26662	1.85989
133.2	0.178847	0.929656	0.728264	0.834219	0.95291	1.26682	1.86123
133.4	0.179142	0.931544	0.728351	0.835603	0.953512	1.26861	1.86496
133.6	0.177863	0.930759	0.728258	0.835575	0.953798	1.27009	1.86708
133.8	0.177229	0.931677	0.728508	0.836163	0.953254	1.27194	1.86992
134	0.176435	0.932366	0.726668	0.836562	0.953359	1.27358	1.87355
134.2	0.176988	0.931791	0.726638	0.836656	0.954175	1.27554	1.87751
134.4	0.175837	0.930255	0.725649	0.837563	0.954582	1.27735	1.87947
134.6	0.177236	0.931122	0.726554	0.838079	0.955363	1.27755	1.88341
134.8	0.177797	0.930243	0.724994	0.837085	0.955852	1.27858	1.88568
135	0.179131	0.929935	0.7262	0.835687	0.957146	1.27949	1.8875
135.2	0.177504	0.930097	0.726273	0.835197	0.957352	1.28096	1.88956
135.4	0.179513	0.930647	0.728063	0.834249	0.957716	1.28117	1.89178
135.6	0.178861	0.929822	0.727507	0.833732	0.957322	1.28275	1.89471
135.8	0.178369	0.930125	0.728076	0.833475	0.958752	1.28504	1.89914
136	0.178164	0.930148	0.726757	0.836192	0.957969	1.28533	1.90166
136.2	0.177961	0.929609	0.726461	0.836697	0.958871	1.28639	1.90551
136.4	0.177161	0.929579	0.725177	0.837094	0.958085	1.28813	1.90943
136.6	0.178087	0.93069	0.726602	0.837933	0.960533	1.28904	1.91238
136.8	0.18025	0.930311	0.726412	0.838976	0.959058	1.28959	1.91458
137	0.179632	0.929802	0.727517	0.837663	0.959323	1.29127	1.91886
137.2	0.181353	0.929896	0.726859	0.838219	0.958882	1.29223	1.92104
137.4	0.181035	0.92874	0.727613	0.838166	0.961338	1.29367	1.9235
137.6	0.180198	0.927162	0.727185	0.838206	0.961456	1.29464	1.92571
137.8	0.179728	0.926949	0.726286	0.836957	0.963219	1.29537	1.92918
138	0.179158	0.927231	0.726414	0.837613	0.964222	1.29715	1.92995
138.2	0.178337	0.928458	0.72778	0.836996	0.965102	1.29778	1.93362
138.4	0.178074	0.929304	0.727942	0.836925	0.964756	1.29897	1.93634
138.6	0.178423	0.932088	0.727548	0.83717	0.964432	1.30083	1.93916
138.8	0.177658	0.932747	0.729026	0.836578	0.965041	1.30256	1.94062
139	0.177972	0.933419	0.729214	0.836185	0.965495	1.30319	1.94415
139.2	0.178249	0.93299	0.728736	0.835541	0.966187	1.30482	1.9468
139.4	0.17856	0.931776	0.728826	0.836486	0.96629	1.3063	1.94978
139.6	0.178599	0.929984	0.728719	0.835035	0.966949	1.30887	1.95275
139.8	0.1775	0.929156	0.728986	0.836067	0.967292	1.31019	1.95706
140	0.177947	0.928483	0.727881	0.83603	0.96746	1.31252	1.95947
140.2	0.176889	0.928403	0.72786	0.837676	0.967972	1.31415	1.96116
140.4	0.177786	0.929752	0.728432	0.836239	0.968442	1.31428	1.96294
140.6	0.177209	0.930494	0.728559	0.836344	0.968498	1.31298	1.96451
140.8	0.178375	0.931457	0.727897	0.835444	0.968171	1.31428	1.96564
141	0.17752	0.930849	0.728854	0.835005	0.969022	1.31573	1.9691
141.2	0.178731	0.930826	0.729654	0.834225	0.969333	1.31702	1.97159
141.4	0.177166	0.931273	0.728079	0.834597	0.969992	1.31854	1.97426
141.6	0.178603	0.930671	0.72722	0.835642	0.971084	1.32153	1.9781
141.8	0.178228	0.930808	0.72746	0.836737	0.971438	1.32248	1.98052
142	0.180065	0.931678	0.726001	0.837541	0.972401	1.32273	1.98144
142.2	0.179305	0.930363	0.725169	0.837242	0.972659	1.32287	1.9844
142.4	0.180391	0.92855	0.725002	0.838115	0.972596	1.32404	1.98761
142.6	0.180752	0.928073	0.725623	0.837157	0.97361	1.32477	1.99022
142.8	0.182809	0.926845	0.725816	0.836705	0.974489	1.32482	1.99308
143	0.181375	0.926319	0.726378	0.838132	0.973668	1.32613	1.99685
143.2	0.181551	0.927882	0.727144	0.838573	0.974583	1.32925	1.99859
143.4	0.181557	0.927206	0.727355	0.837182	0.975343	1.33003	2.0016
143.6	0.181295	0.926749	0.72817	0.837588	0.974789	1.33148	2.00344
143.8	0.180847	0.928296	0.72809	0.837199	0.975313	1.33203	2.00622
144	0.181839	0.928352	0.727399	0.835882	0.975104	1.33157	2.00792
144.2	0.18216	0.928761	0.727221	0.835703	0.976117	1.33142	2.01038
144.4	0.182815	0.930189	0.726744	0.836549	0.976342	1.33137	2.01195
144.6	0.182858	0.931375	0.726297	0.836479	0.976772	1.33166	2.01338
144.8	0.181921	0.929877	0.725989	0.836915	0.976482	1.33419	2.01637
145	0.181979	0.929933	0.726353	0.835571	0.979032	1.33612	2.019
145.2	0.182163	0.927776	0.726524	0.835994	0.978506	1.33759	2.02182
145.4	0.182343	0.928296	0.727391	0.836496	0.979336	1.34058	2.02427
145.6	0.181575	0.927435	0.726248	0.836543	0.980002	1.34209	2.02729
145.8	0.182112	0.929496	0.7261	0.837593	0.980009	1.34277	2.02781
146	0.181832	0.929198	0.727682	0.838773	0.978679	1.34393	2.03007
146.2	0.181467	0.930057	0.727173	0.840308	0.979869	1.34327	2.03329
146.4	0.1814	0.929193	0.727077	0.840345	0.980159	1.34538	2.03599
146.6	0.182614	0.929669	0.72948	0.840915	0.981019	1.34544	2.03899
146.8	0.182224	0.926858	0.729993	0.840654	0.98226	1.34546	2.04258
147	0.183235	0.924825	0.729314	0.840842	0.983631	1.34727	2.04577
147.2	0.183922	0.924562	0.729228	0.840226	0.984167	1.35031	2.04717
147.4	0.183976	0.924416	0.730229	0.839757	0.984967	1.35045	2.04856
147.6	0.183702	0.923812	0.729017	0.839629	0.98401	1.35235	2.05058
147.8	0.184912	0.925342	0.728824	0.839697	0.98534	1.3547	2.051
148	0.185511	0.927973	0.72815	0.839162	0.985579	1.35483	2.05283
148.2	0.185745	0.927982	0.727743	0.838529	0.984987	1.35457	2.05486
148.4	0.185076	0.927542	0.728027	0.83989	0.985103	1.35424	2.0577
148.6	0.184924	0.9266	0.72755	0.840535	0.986423	1.35679	2.05943
148.8	0.184327	0.925225	0.728411	0.841544	0.986853	1.35701	2.06357
149	0.183346	0.923339	0.729537	0.842023	0.987903	1.35763	2.06612
149.2	0.182751	0.923863	0.729727	0.842356	0.988175	1.35963	2.0693
149.4	0.184516	0.925142	0.728341	0.841803	0.989403	1.36102	2.07034
149.6	0.184741	0.92591	0.729348	0.842054	0.989317	1.36017	2.07212
149.8	0.184768	0.927349	0.728789	0.840678	0.987985	1.36188	2.07403
150	0.184547	0.927501	0.728771	0.840672	0.987485	1.3625	2.07592
150.2	0.185963	0.927313	0.729821	0.841222	0.987707	1.36339	2.07821
150.4	0.184292	0.925616	0.730203	0.841203	0.987454	1.3649	2.08054
150.6	0.184908	0.925446	0.72956	0.841284	0.988093	1.36551	2.08344
150.8	0.184275	0.925405	0.730085	0.842116	0.989274	1.36555	2.08594
151	0.185455	0.926388	0.729612	0.843281	0.98965	1.36946	2.08826
151.2	0.183842	0.927247	0.728127	0.843299	0.989447	1.37038	2.0904
151.4	0.185981	0.927995	0.728685	0.844069	0.989181	1.37138	2.09398
151.6	0.185819	0.927961	0.728719	0.843827	0.989878	1.37284	2.09539
151.8	0.186159	0.927206	0.729076	0.842828	0.990271	1.37381	2.09673
152	0.185919	0.928784	0.72909	0.842513	0.991669	1.3737	2.09854
152.2	0.185882	0.926646	0.729314	0.843031	0.992459	1.37409	2.10064
152.4	0.184419	0.926823	0.730044	0.842478	0.993343	1.37518	2.10106
152.6	0.183795	0.926849	0.729641	0.842633	0.993169	1.37669	2.1041
152.8	0.18468	0.92845	0.72796	0.844431	0.99397	1.37967	2.10704
153	0.184622	0.92678	0.728376	0.844741	0.993437	1.37939	2.10779
153.2	0.186948	0.927297	0.727606	0.844535	0.99495	1.3807	2.1087
153.4	0.187637	0.927389	0.726892	0.844363	0.99447	1.38135	2.11173
153.6	0.188346	0.927388	0.726514	0.844096	0.995235	1.38177	2.1145
153.8	0.188452	0.924813	0.72786	0.844176	0.995282	1.38308	2.11591
154	0.18836	0.924639	0.727899	0.843896	0.996193	1.38377	2.11872
154.2	0.187644	0.925075	0.729244	0.843047	0.996243	1.38613	2.12128
154.4	0.186835	0.925709	0.72899	0.84319	0.996623	1.38732	2.1231
154.6	0.186593	0.924723	0.7292	0.844512	0.996974	1.38815	2.12364
154.8	0.186071	0.925655	0.728469	0.844113	0.99797	1.38749	2.12688
155	0.186451	0.926431	0.72884	0.845308	0.997878	1.38904	2.12987
155.2	0.186595	0.926415	0.728113	0.845627	0.998105	1.38864	2.13204
155.4	0.18756	0.925775	0.728407	0.845387	0.998839	1.3883	2.13436
155.6	0.188247	0.926071	0.728523	0.844755	0.998632	1.38898	2.13737
155.8	0.188766	0.924938	0.729416	0.845188	0.998758	1.3905	2.13819
156	0.188727	0.924263	0.729187	0.844085	0.998938	1.39089	2.14075
156.2	0.189773	0.925911	0.728898	0.844348	0.999487	1.39249	2.14138
156.4	0.189135	0.926181	0.729223	0.845072	0.99957	1.39472	2.14394
156.6	0.188841	0.927243	0.730245	0.845459	1.00008	1.39601	2.14462
156.8	0.189261	0.927306	0.730999	0.844705	1.00072	1.39653	2.14669
157	0.190274	0.927884	0.730774	0.844718	1.00107	1.39864	2.14716
157.2	0.187687	0.925902	0.731744	0.845274	1.00124	1.39884	2.15142
157.4	0.189065	0.924519	0.731964	0.84548	1.00186	1.39893	2.1524
157.6	0.190758	0.923247	0.731912	0.845609	1.00282	1.40047	2.15518
157.8	0.190082	0.925407	0.730679	0.846222	1.00306	1.40188	2.15717
158	0.189904	0.925362	0.731103	0.846672	1.00357	1.40115	2.15894
158.2	0.191397	0.926532	0.731754	0.846311	1.00424	1.40223	2.16038
158.4	0.191562	0.92657	0.731006	0.845594	1.00462	1.40424	2.16324
158.6	0.190134	0.927636	0.731594	0.845596	1.00437	1.40452	2.16471
158.8	0.190312	0.926482	0.732582	0.847183	1.00329	1.40636	2.16667
159	0.189819	0.925651	0.731967	0.846215	1.00367	1.4085	2.16834
159.2	0.190119	0.924976	0.731007	0.8473	1.00453	1.40925	2.16951
159.4	0.189151	0.927203	0.731131	0.84816	1.00473	1.40998	2.17022
159.6	0.188896	0.926461	0.729446	0.847552	1.00521	1.41112	2.1721
159.8	0.189791	0.925834	0.727855	0.845347	1.00688	1.41172	2.17413
160	0.19019	0.925097	0.727831	0.846028	1.00773	1.41263	2.17567
160.2	0.190036	0.926608	0.728202	0.844656	1.00734	1.41307	2.17892
160.4	0.190574	0.924658	0.727603	0.845122	1.00903	1.41375	2.18078
160.6	0.190453	0.926057	0.728392	0.846368	1.00958	1.4149	2.18322
160.8	0.191006	0.925864	0.728714	0.846885	1.00946	1.41356	2.1854
161	0.191424	0.926486	0.729054	0.846939	1.00982	1.41437	2.18903
161.2	0.192536	0.926335	0.72892	0.847417	1.01007	1.41576	2.18911
161.4	0.192697	0.925495	0.729914	0.847457	1.00965	1.41663	2.19152
161.6	0.192791	0.924758	0.730758	0.846041	1.00903	1.41731	2.19308
161.8	0.192565	0.925124	0.73148	0.846336	1.00872	1.41945	2.19507
162	0.191308	0.925535	0.731725	0.846269	1.00907	1.41965	2.19632
162.2	0.19128	0.92361	0.732561	0.845911	1.00874	1.42006	2.19781
162.4	0.191679	0.924835	0.731981	0.846353	1.00908	1.42123	2.19938
162.6	0.192195	0.924152	0.73133	0.846917	1.00961	1.42145	2.20164
162.8	0.191724	0.925881	0.732276	0.846731	1.01121	1.42297	2.20319
163	0.192461	0.925511	0.731016	0.847977	1.01007	1.42404	2.20419
163.2	0.191988	0.925452	0.730204	0.848192	1.00938	1.42423	2.20602
163.4	0.19226	0.925051	0.731044	0.847061	1.01042	1.42407	2.20795
163.6	0.19181	0.926162	0.731732	0.846548	1.01193	1.42688	2.20925
163.8	0.191723	0.923318	0.731623	0.846351	1.01197	1.42744	2.20997
164	0.191822	0.924342	0.733112	0.846045	1.01447	1.42841	2.21217
164.2	0.192028	0.925135	0.734175	0.846889	1.01586	1.43118	2.21406
164.4	0.191137	0.92533	0.734775	0.846198	1.01416	1.43338	2.21576
164.6	0.191761	0.925698	0.733518	0.846585	1.01408	1.4337	2.21808
164.8	0.192504	0.926929	0.732126	0.848816	1.01397	1.43373	2.21974
165	0.192149	0.926428	0.732046	0.848002	1.01219	1.43596	2.22124
165.2	0.191882	0.926292	0.731632	0.84782	1.01272	1.43554	2.22277
165.4	0.191735	0.925448	0.730955	0.848987	1.01398	1.43465	2.22417
165.6	0.193124	0.924543	0.731975	0.849494	1.01423	1.43502	2.22463
165.8	0.19329	0.924802	0.732544	0.848605	1.01398	1.43528	2.22633
166	0.193727	0.924369	0.733519	0.849871	1.01545	1.43584	2.22923
166.2	0.19295	0.923485	0.733723	0.850032	1.01556	1.43708	2.23106
166.4	0.193402	0.924547	0.73396	0.8496	1.01625	1.43917	2.23335
166.6	0.192971	0.924522	0.73408	0.850211	1.01589	1.4402	2.2352
166.8	0.19325	0.924066	0.733816	0.850317	1.01565	1.44204	2.23635
167	0.193318	0.924586	0.73312	0.848755	1.0158	1.44096	2.23705
167.2	0.194793	0.925868	0.733092	0.848463	1.01653	1.44197	2.23846
167.4	0.194658	0.926571	0.73216	0.848804	1.01632	1.4422	2.23772
167.6	0.194726	0.926008	0.731949	0.848365	1.01661	1.44235	2.23949
167.8	0.194247	0.925167	0.730417	0.848553	1.01747	1.44378	2.24211
168	0.19499	0.924427	0.730418	0.849343	1.01821	1.44475	2.24339
168.2	0.195759	0.923091	0.73039	0.849212	1.01986	1.44546	2.24524
168.4	0.196503	0.922356	0.731344	0.849848	1.01849	1.44682	2.24803
168.6	0.196108	0.921281	0.731063	0.84935	1.01903	1.4488	2.24856
168.8	0.194685	0.921904	0.732831	0.849093	1.01985	1.44935	2.24904
169	0.194885	0.921825	0.731979	0.848795	1.02075	1.45083	2.2505
169.2	0.194151	0.922578	0.730914	0.848288	1.01971	1.45244	2.25227
169.4	0.193527	0.922441	0.730563	0.84848	1.02204	1.45348	2.25426
169.6	0.193943	0.924152	0.730916	0.848523	1.02293	1.45395	2.25672
169.8	0.196182	0.924338	0.730523	0.848358	1.02309	1.45509	2.25802
170	0.195565	0.924258	0.7307	0.848635	1.02158	1.45553	2.25867
170.2	0.194844	0.924361	0.731131	0.849879	1.02219	1.45597	2.26111
170.4	0.194533	0.923646	0.730792	0.8489	1.02275	1.45597	2.26177
170.6	0.193813	0.923896	0.731109	0.849784	1.02372	1.45586	2.26329
170.8	0.193892	0.924372	0.732617	0.849525	1.02339	1.45696	2.26603
171	0.193756	0.925122	0.733378	0.850493	1.02459	1.45894	2.26885
171.2	0.19539	0.924877	0.73433	0.849703	1.02485	1.46057	2.26953
171.4	0.196597	0.925202	0.734117	0.850715	1.02447	1.46122	2.27258
171.6	0.197616	0.924944	0.73388	0.850709	1.02297	1.46226	2.27393
171.8	0.197444	0.925106	0.732518	0.851965	1.0249	1.46277	2.27567
172	0.198576	0.925645	0.732571	0.850344	1.02526	1.46249	2.2761
172.2	0.19821	0.926114	0.732693	0.851193	1.02472	1.46138	2.27729
172.4	0.199207	0.926341	0.733632	0.850897	1.0254	1.46341	2.27795
172.6	0.199159	0.927154	0.733576	0.850652	1.02783	1.4635	2.27986
172.8	0.199026	0.926283	0.733719	0.850319	1.02725	1.46403	2.2803
173	0.198137	0.925472	0.73318	0.85205	1.02866	1.46508	2.2832
173.2	0.197689	0.92542	0.733522	0.852502	1.03079	1.4668	2.28529
173.4	0.197336	0.925534	0.732688	0.852359	1.03139	1.46771	2.28754
173.6	0.197907	0.924897	0.733671	0.852928	1.03058	1.46862	2.28741
173.8	0.199304	0.925714	0.734172	0.853315	1.03136	1.46893	2.28877
174	0.200376	0.92491	0.734292	0.852996	1.03009	1.46995	2.28934
174.2	0.200948	0.925207	0.734331	0.852447	1.02886	1.47074	2.29069
174.4	0.20073	0.926272	0.7353	0.852328	1.02887	1.47044	2.29104
174.6	0.200837	0.92617	0.733576	0.852829	1.02897	1.47079	2.29457
174.8	0.199776	0.925058	0.734301	0.852688	1.02878	1.47284	2.29703
175	0.199658	0.926297	0.733626	0.851651	1.02925	1.47357	2.30023
175.2	0.200251	0.925735	0.732123	0.853086	1.02988	1.47359	2.30146
175.4	0.200069	0.924549	0.730719	0.854284	1.03009	1.47537	2.30276
175.6	0.201142	0.923124	0.73158	0.853099	1.03115	1.47569	2.30429
175.8	0.201414	0.924619	0.730837	0.852365	1.03096	1.47492	2.30591
176	0.201341	0.92524	0.731935	0.853494	1.03167	1.47577	2.30445
176.2	0.200309	0.924817	0.732624	0.852977	1.03286	1.47611	2.30593
176.4	0.200188	0.925236	0.734016	0.852892	1.03304	1.47442	2.3086
176.6	0.199059	0.925988	0.735483	0.853004	1.03287	1.47665	2.30867
176.8	0.198937	0.925498	0.735093	0.853415	1.03402	1.47697	2.31081
177	0.199004	0.924917	0.735213	0.853808	1.03453	1.47627	2.31354
177.2	0.200705	0.925728	0.736036	0.852993	1.03532	1.4775	2.31364
177.4	0.201871	0.925184	0.735488	0.85309	1.0355	1.47932	2.31436
177.6	0.201834	0.925774	0.735245	0.853998	1.03522	1.47914	2.31556
177.8	0.20189	0.924352	0.735875	0.854224	1.03521	1.48139	2.31488
178	0.202423	0.922319	0.735456	0.853309	1.03466	1.48189	2.31478
178.2	0.202252	0.921305	0.734577	0.853658	1.03493	1.48343	2.31759
178.4	0.201466	0.921803	0.734324	0.852258	1.03651	1.48552	2.31819
178.6	0.202374	0.922305	0.732987	0.851625	1.03725	1.48662	2.32025
178.8	0.20253	0.922985	0.733343	0.851292	1.03766	1.48562	2.32178
179	0.202773	0.924415	0.733369	0.851821	1.03866	1.48832	2.32405
179.2	0.203253	0.923906	0.733572	0.852284	1.03776	1.48817	2.32515
179.4	0.205193	0.923297	0.733913	0.852388	1.03637	1.48722	2.32728
179.6	0.204647	0.922698	0.734171	0.852563	1.03588	1.48757	2.32824
179.8	0.203937	0.923762	0.732897	0.852683	1.03599	1.48831	2.33069
180	0.203936	0.92237	0.732346	0.853192	1.03583	1.48766	2.33102
180.2	0.202918	0.922341	0.732375	0.852458	1.03669	1.48883	2.33166
180.4	0.20275	0.923807	0.73165	0.85335	1.03624	1.48998	2.33332
180.6	0.202932	0.923662	0.730802	0.853822	1.03941	1.49034	2.33394
180.8	0.205334	0.922665	0.730837	0.854428	1.03979	1.49137	2.33441
181	0.205359	0.924669	0.731647	0.854038	1.03929	1.49274	2.3362
181.2	0.206248	0.926369	0.731837	0.854099	1.03944	1.49324	2.33798
181.4	0.20499	0.925077	0.731905	0.854397	1.04032	1.49417	2.33915
181.6	0.205568	0.925627	0.732637	0.853488	1.03885	1.49456	2.3406
181.8	0.204338	0.925503	0.734174	0.853975	1.03866	1.49572	2.34113
182	0.203983	0.924918	0.733719	0.854593	1.04056	1.49818	2.34307
182.2	0.203397	0.92394	0.733243	0.854455	1.04155	1.49883	2.34327
182.4	0.203826	0.923801	0.733352	0.854608	1.04287	1.50049	2.34292
182.6	0.203147	0.924263	0.733847	0.854821	1.04267	1.50199	2.34383
182.8	0.203048	0.9256	0.732246	0.854775	1.04315	1.50185	2.34699
183	0.204017	0.924871	0.732375	0.854651	1.04239	1.50031	2.34802
183.2	0.204697	0.925208	0.732789	0.854781	1.04163	1.50236	2.34971
183.4	0.203728	0.926312	0.732739	0.855521	1.04034	1.50222	2.35192
183.6	0.205182	0.92608	0.732454	0.856426	1.04108	1.50241	2.35404
183.8	0.206737	0.925421	0.734246	0.856012	1.04152	1.50505	2.35469
184	0.206361	0.927109	0.73398	0.855561	1.04243	1.50713	2.35635
184.2	0.206239	0.926664	0.734511	0.856511	1.0432	1.50627	2.35786
184.4	0.207909	0.926847	0.735063	0.856354	1.04409	1.50715	2.35959
184.6	0.208283	0.927225	0.734089	0.857436	1.04321	1.50804	2.3616
184.8	0.207012	0.925551	0.733049	0.857951	1.04368	1.50822	2.36229
185	0.207035	0.926278	0.732603	0.85886	1.04309	1.50749	2.36398
185.2	0.20663	0.926502	0.732688	0.858611	1.04338	1.50905	2.3644
185.4	0.206437	0.924539	0.732733	0.858914	1.04329	1.50902	2.36437
185.6	0.205828	0.923738	0.733938	0.858036	1.04375	1.51107	2.3647
185.8	0.206801	0.925153	0.733501	0.856815	1.04387	1.51015	2.36619
186	0.206433	0.924746	0.734261	0.855542	1.04466	1.51094	2.36615
186.2	0.206209	0.924934	0.734199	0.855842	1.04424	1.51111	2.36816
186.4	0.205978	0.926838	0.733916	0.855269	1.04435	1.51231	2.37067
186.6	0.205873	0.926238	0.733473	0.854964	1.04611	1.51287	2.37109
186.8	0.206257	0.926286	0.735083	0.855319	1.04595	1.5143	2.37243
187	0.207081	0.924544	0.736033	0.857346	1.04552	1.51513	2.37387
187.2	0.208574	0.924028	0.734403	0.856252	1.04693	1.51575	2.37623
187.4	0.208392	0.92337	0.734694	0.856	1.04774	1.51513	2.3774
187.6	0.208328	0.924745	0.734631	0.85586	1.04828	1.51452	2.37979
187.8	0.207757	0.925216	0.733173	0.857324	1.04905	1.51484	2.38115
188	0.208748	0.925587	0.732209	0.855574	1.05057	1.51534	2.38246
188.2	0.20717	0.924228	0.733051	0.857113	1.0494	1.51522	2.38093
188.4	0.207189	0.924318	0.733248	0.857653	1.04958	1.51662	2.38145
188.6	0.208295	0.923566	0.7329	0.857356	1.04908	1.51809	2.38234
188.8	0.207703	0.923071	0.733889	0.857231	1.04906	1.5201	2.38312
189	0.208009	0.924051	0.733721	0.857266	1.0482	1.52064	2.38458
189.2	0.210257	0.926753	0.734319	0.85716	1.04887	1.52209	2.38781
189.4	0.211681	0.926519	0.735002	0.856866	1.0489	1.52237	2.38931
189.6	0.21091	0.927798	0.735126	0.857056	1.05004	1.52302	2.39083
189.8	0.21243	0.928669	0.733253	0.855849	1.05079	1.52219	2.39145
190	0.211482	0.927616	0.733731	0.855844	1.05095	1.523	2.39175
190.2	0.209746	0.926171	0.733982	0.856074	1.05124	1.52291	2.39161
190.4	0.20888	0.925923	0.733023	0.855437	1.05236	1.52354	2.39302
190.6	0.20895	0.924846	0.733582	0.855632	1.05171	1.52329	2.39379
190.8	0.207942	0.923706	0.735591	0.855753	1.05069	1.52609	2.39556
191	0.207547	0.923753	0.734651	0.856664	1.05013	1.5263	2.39732
191.2	0.208279	0.924437	0.734336	0.855637	1.0497	1.52758	2.3996
191.4	0.209412	0.922756	0.735074	0.856743	1.05064	1.52816	2.40092
191.6	0.208912	0.92332	0.735828	0.856872	1.05027	1.52922	2.40151
191.8	0.209037	0.922907	0.735778	0.858423	1.05171	1.5284	2.40156
192	0.210523	0.92444	0.738178	0.858288	1.05412	1.52928	2.40184
192.2	0.210058	0.923792	0.739142	0.858647	1.05504	1.52943	2.40247
192.4	0.209342	0.925188	0.73829	0.858801	1.05383	1.53002	2.40348
192.6	0.210144	0.924586	0.73759	0.857922	1.05384	1.5308	2.40519
192.8	0.210911	0.924368	0.737232	0.856965	1.05367	1.5317	2.40799
193	0.209991	0.922955	0.73691	0.857174	1.05322	1.53269	2.41066
193.2	0.210426	0.924307	0.73487	0.856969	1.05396	1.53353	2.41051
193.4	0.210324	0.925376	0.735854	0.856879	1.05501	1.53333	2.41075
193.6	0.211347	0.926215	0.736081	0.85797	1.05607	1.53379	2.41148
193.8	0.211359	0.927226	0.735525	0.858655	1.05537	1.53477	2.41134
194	0.212216	0.927361	0.733604	0.858159	1.05458	1.5355	2.41238
194.2	0.212138	0.927243	0.735145	0.858582	1.05533	1.53649	2.41519
194.4	0.212322	0.927351	0.735064	0.858624	1.05508	1.53764	2.41604
194.6	0.212382	0.926383	0.735232	0.858897	1.0548	1.53935	2.41651
194.8	0.21238	0.927335	0.735699	0.857819	1.0577	1.53954	2.41841
195	0.211593	0.927281	0.736579	0.857851	1.05909	1.53912	2.41909
195.2	0.21219	0.926126	0.736541	0.857903	1.05875	1.53945	2.41891
195.4	0.213451	0.924368	0.735969	0.858416	1.06	1.53938	2.4213
195.6	0.212498	0.925029	0.736804	0.857648	1.0606	1.53909	2.42266
195.8	0.21276	0.923806	0.736902	0.859012	1.05894	1.53944	2.42312
196	0.213414	0.924476	0.736253	0.859272	1.05815	1.53992	2.42275
196.2	0.214469	0.924072	0.735811	0.858721	1.05873	1.54004	2.4247
196.4	0.213964	0.924464	0.736026	0.858117	1.05905	1.54086	2.4253
196.6	0.214671	0.923587	0.734798	0.858247	1.05901	1.54102	2.42652
196.8	0.214316	0.924855	0.735237	0.858129	1.0607	1.54076	2.42806
197	0.213958	0.923483	0.736561	0.858108	1.06057	1.5413	2.43077
197.2	0.213606	0.92537	0.736816	0.858143	1.06124	1.54195	2.43096
197.4	0.213721	0.924932	0.737494	0.85855	1.0616	1.54348	2.4309
197.6	0.214252	0.925321	0.737535	0.858573	1.06159	1.54505	2.43182
197.8	0.214869	0.923664	0.737525	0.85814	1.0597	1.54689	2.43064
198	0.216615	0.923796	0.737359	0.85924	1.06103	1.54831	2.43011
198.2	0.217033	0.921364	0.736974	0.859165	1.05999	1.55019	2.43148
198.4	0.217601	0.922638	0.737984	0.859322	1.05923	1.55253	2.43304
198.6	0.217039	0.921956	0.738208	0.859495	1.059	1.55349	2.43505
198.8	0.21745	0.92196	0.738175	0.860315	1.06132	1.55325	2.43897
199	0.216286	0.92169	0.737372	0.860354	1.0615	1.55318	2.4387
199.2	0.217738	0.923971	0.738955	0.860769	1.06199	1.55183	2.44101
199.4	0.217843	0.923101	0.737149	0.859053	1.06239	1.55064	2.44176
199.6	0.219394	0.924581	0.738025	0.860171	1.06388	1.55023	2.44083
199.8	0.218893	0.92457	0.738051	0.860245	1.06324	1.55169	2.43953
200	0.219318	0.926419	0.739111	0.859316	1.06247	1.55265	2.44278
200.2	0.217132	0.925235	0.737302	0.859506	1.06211	1.55391	2.44283
200.4	0.217091	0.926083	0.738398	0.861601	1.06155	1.55398	2.44438
200.6	0.216912	0.925084	0.738497	0.860981	1.06152	1.55547	2.44675
200.8	0.217435	0.926262	0.739105	0.860365	1.06121	1.55496	2.44923
201	0.217302	0.925591	0.738097	0.860569	1.06178	1.55496	2.44963
201.2	0.218866	0.925281	0.738426	0.861814	1.06151	1.55581	2.45056
201.4	0.218075	0.925301	0.737546	0.860097	1.06314	1.55675	2.45088
201.6	0.217237	0.92635	0.736515	0.861699	1.06329	1.55626	2.45265
201.8	0.216938	0.925583	0.736189	0.861276	1.06266	1.55637	2.45254
202	0.217035	0.925644	0.738465	0.861897	1.06348	1.55769	2.45334
202.2	0.216084	0.924133	0.738893	0.861919	1.0646	1.55839	2.45292
202.4	0.216149	0.924865	0.73875	0.864341	1.064	1.55882	2.45404
202.6	0.216808	0.923227	0.738874	0.862959	1.0634	1.56009	2.45339
202.8	0.217828	0.924583	0.738624	0.863357	1.06474	1.56063	2.454
203	0.217577	0.924571	0.737373	0.863809	1.06474	1.56127	2.45523
203.2	0.216541	0.926848	0.736888	0.864594	1.06599	1.56131	2.4567
203.4	0.217614	0.926779	0.736413	0.862875	1.06667	1.56317	2.45793
203.6	0.217354	0.928207	0.737265	0.862984	1.06706	1.56345	2.45965
203.8	0.217078	0.927726	0.737654	0.863414	1.06761	1.56448	2.46
204	0.216929	0.92785	0.737827	0.863121	1.06858	1.56444	2.46204
204.2	0.219065	0.927252	0.738689	0.861598	1.06745	1.56474	2.46372
204.4	0.219059	0.926835	0.740588	0.862637	1.06679	1.56477	2.46457
204.6	0.219106	0.926395	0.738496	0.862833	1.06642	1.56498	2.4653
204.8	0.219997	0.926951	0.737442	0.863864	1.06707	1.56527	2.46666
205	0.220584	0.925227	0.73757	0.863607	1.06708	1.5659	2.46561
205.2	0.21944	0.92561	0.737978	0.864211	1.0668	1.5682	2.46654
205.4	0.220305	0.925359	0.736579	0.863167	1.06876	1.56786	2.46829
205.6	0.220442	0.925681	0.738875	0.863282	1.07003	1.56945	2.46904
205.8	0.219095	0.923325	0.740893	0.861971	1.07028	1.5709	2.47034
206	0.220197	0.925749	0.740521	0.862178	1.0692	1.57039	2.47052
206.2	0.221805	0.925041	0.740254	0.860456	1.06941	1.56938	2.4717
206.4	0.221373	0.924532	0.740497	0.861423	1.06872	1.5694	2.47067
206.6	0.221257	0.924063	0.739406	0.8613	1.06791	1.56911	2.47108
206.8	0.221392	0.926118	0.737869	0.861421	1.06681	1.56977	2.47269
207	0.220913	0.926144	0.738081	0.860108	1.06796	1.57215	2.47533
207.2	0.220952	0.926282	0.737111	0.861747	1.06914	1.57259	2.47501
207.4	0.221795	0.927359	0.738481	0.860127	1.06916	1.57454	2.47687
207.6	0.222621	0.926779	0.738687	0.861059	1.06966	1.57428	2.47802
207.8	0.222171	0.926704	0.738638	0.862318	1.06992	1.57279	2.47965
208	0.223624	0.925414	0.738838	0.862967	1.06961	1.57282	2.47999
208.2	0.224652	0.92564	0.739813	0.862999	1.06974	1.57481	2.48221
208.4	0.224084	0.924611	0.739995	0.86407	1.07013	1.57513	2.48407
208.6	0.224438	0.925394	0.740084	0.86355	1.0715	1.57682	2.48447
208.8	0.225824	0.924689	0.74053	0.863106	1.07187	1.57883	2.48409
209	0.225937	0.924583	0.740221	0.863894	1.07249	1.57932	2.48511
209.2	0.22418	0.925715	0.740295	0.863278	1.07314	1.57989	2.48512
209.4	0.225004	0.927257	0.739904	0.863473	1.07291	1.57975	2.48528
209.6	0.22461	0.927037	0.740701	0.863694	1.07205	1.58014	2.48681
209.8	0.225482	0.926818	0.740251	0.862627	1.07282	1.58184	2.48845
210	0.223606	0.927031	0.741018	0.862614	1.07178	1.58256	2.48869
210.2	0.224937	0.926185	0.741321	0.862857	1.07124	1.58287	2.48906
210.4	0.225148	0.925139	0.740838	0.862453	1.07234	1.58306	2.48967
210.6	0.225826	0.925738	0.739352	0.862395	1.07233	1.5831	2.48973
210.8	0.225178	0.92593	0.740911	0.863451	1.07147	1.5821	2.48996
211	0.225434	0.925849	0.740133	0.862292	1.07255	1.58143	2.49067
211.2	0.224803	0.925912	0.740725	0.862571	1.07372	1.58093	2.49248
211.4	0.224616	0.925779	0.740751	0.863314	1.07298	1.58122	2.49312
211.6	0.22469	0.924781	0.742032	0.863421	1.07337	1.5818	2.49508
211.8	0.226607	0.924592	0.741525	0.862438	1.07437	1.58223	2.49673
212	0.228445	0.925681	0.743252	0.864002	1.07522	1.58355	2.49739
212.2	0.228427	0.925332	0.742319	0.86377	1.07481	1.58469	2.49834
212.4	0.229156	0.924918	0.742738	0.862943	1.07539	1.585	2.49939
212.6	0.2301	0.925494	0.743564	0.86262	1.07528	1.58544	2.5001
212.8	0.228796	0.924579	0.74284	0.863508	1.07482	1.58614	2.49997
213	0.22845	0.923803	0.741001	0.862682	1.07498	1.58613	2.50112
213.2	0.229373	0.924551	0.74133	0.862865	1.07453	1.58598	2.5014
213.4	0.229018	0.924009	0.741773	0.864415	1.07354	1.58774	2.5015
213.6	0.228288	0.923769	0.740401	0.864396	1.07405	1.58689	2.50207
213.8	0.227589	0.925367	0.741163	0.863528	1.07417	1.58753	2.50332
214	0.227041	0.925058	0.741419	0.865004	1.07345	1.58844	2.50399
214.2	0.226056	0.924838	0.741292	0.86426	1.07329	1.58918	2.50545
214.4	0.226391	0.926204	0.740619	0.863302	1.07339	1.58946	2.50656
214.6	0.226957	0.925964	0.740767	0.863723	1.07331	1.5911	2.507
214.8	0.229208	0.925596	0.740306	0.864244	1.07454	1.59199	2.50708
215	0.229719	0.925694	0.741196	0.863249	1.0765	1.59138	2.50848
215.2	0.2302	0.926108	0.741692	0.86449	1.0769	1.59242	2.50963
215.4	0.230161	0.926273	0.742049	0.8636	1.0794	1.59352	2.51132
215.6	0.230818	0.926846	0.7426	0.86329	1.08035	1.59383	2.51285
215.8	0.230047	0.927442	0.74216	0.863547	1.08031	1.59343	2.51433
216	0.229611	0.927193	0.741182	0.863648	1.07928	1.59572	2.51576
216.2	0.230097	0.92641	0.740633	0.864088	1.07945	1.59597	2.51486
216.4	0.230917	0.925825	0.74019	0.865279	1.07881	1.59591	2.51565
216.6	0.230929	0.925246	0.739582	0.864307	1.07953	1.59593	2.51492
216.8	0.230606	0.925919	0.740889	0.863708	1.08006	1.59737	2.51574
217	0.233246	0.927305	0.742188	0.86412	1.08053	1.59757	2.51382
217.2	0.233869	0.92639	0.743037	0.863328	1.08115	1.5976	2.51498
217.4	0.23234	0.92718	0.743308	0.863851	1.08226	1.59873	2.51586
217.6	0.232518	0.928601	0.744296	0.865136	1.08233	1.59965	2.51844
217.8	0.232359	0.927653	0.743686	0.866436	1.08252	1.60025	2.51948
218	0.230387	0.926398	0.742589	0.866854	1.08291	1.60145	2.52259
218.2	0.231024	0.929017	0.742496	0.86792	1.08404	1.6021	2.52301
218.4	0.232978	0.928896	0.74258	0.867523	1.08352	1.60172	2.5236
218.6	0.232321	0.928746	0.742263	0.86788	1.08347	1.60152	2.52425
218.8	0.232941	0.927739	0.742892	0.867129	1.08227	1.60143	2.52549
219	0.233705	0.929263	0.742916	0.865771	1.08253	1.60062	2.52636
219.2	0.233477	0.927992	0.742286	0.863836	1.08224	1.60175	2.52735
219.4	0.23397	0.928052	0.741897	0.863386	1.08158	1.6035	2.52896
219.6	0.23389	0.926817	0.742806	0.862863	1.08282	1.60462	2.52814
219.8	0.233675	0.928532	0.742504	0.862944	1.08402	1.60447	2.5303
220	0.234334	0.927488	0.742516	0.862471	1.08421	1.60598	2.53073
220.2	0.234954	0.927356	0.743644	0.86333	1.08341	1.60487	2.53196
220.4	0.233	0.927295	0.744139	0.864659	1.08407	1.60436	2.53155
220.6	0.233725	0.92783	0.743044	0.864124	1.08385	1.60495	2.5322
220.8	0.234234	0.927532	0.742756	0.863649	1.08456	1.60662	2.53083
221	0.234005	0.927935	0.743516	0.865105	1.08435	1.60619	2.53158
221.2	0.233417	0.928507	0.743077	0.866312	1.08548	1.60644	2.53178
221.4	0.23379	0.927752	0.742588	0.86586	1.08545	1.60687	2.53235
221.6	0.234772	0.926971	0.742665	0.865975	1.08456	1.60933	2.53345
221.8	0.234957	0.927922	0.743348	0.867365	1.08493	1.60992	2.53466
222	0.233716	0.926314	0.743001	0.867325	1.08489	1.61084	2.53552
222.2	0.233483	0.926676	0.742437	0.866467	1.08495	1.61069	2.53645
222.4	0.233877	0.926334	0.74389	0.865915	1.08622	1.61069	2.53802
222.6	0.233074	0.927023	0.744698	0.867031	1.08592	1.61022	2.54044
222.8	0.233034	0.926895	0.74301	0.865474	1.0854	1.61046	2.54172
223	0.235513	0.927733	0.744186	0.866193	1.08687	1.61026	2.54302
223.2	0.236107	0.926698	0.744784	0.865269	1.08718	1.61206	2.54414
223.4	0.237063	0.928344	0.74359	0.866631	1.08597	1.61236	2.5445
223.6	0.237756	0.929065	0.74247	0.867059	1.08751	1.61074	2.5441
223.8	0.239175	0.927291	0.74355	0.867692	1.08814	1.60944	2.54292
224	0.238412	0.927536	0.743461	0.866223	1.0858	1.6115	2.54381
224.2	0.238634	0.928505	0.742834	0.867636	1.08578	1.61171	2.54403
224.4	0.238706	0.92764	0.743398	0.866596	1.08711	1.61233	2.54453
224.6	0.238709	0.927029	0.745054	0.866186	1.08772	1.61379	2.54661
224.8	0.238022	0.929229	0.744245	0.866335	1.08786	1.61485	2.54967
225	0.238583	0.929409	0.743164	0.867814	1.08997	1.61446	2.55009
225.2	0.238139	0.928653	0.744398	0.868696	1.09027	1.61477	2.55095
225.4	0.238592	0.929343	0.744033	0.869656	1.09005	1.61508	2.55168
225.6	0.238804	0.92952	0.743873	0.869542	1.08957	1.61578	2.55098
225.8	0.238337	0.92849	0.74519	0.870089	1.08991	1.61654	2.54944
226	0.237313	0.929086	0.745169	0.869666	1.08995	1.6163	2.54993
226.2	0.23907	0.929274	0.745322	0.868492	1.09155	1.61555	2.55099
226.4	0.238589	0.928862	0.745234	0.868432	1.09206	1.61543	2.55262
226.6	0.238635	0.929247	0.74492	0.867788	1.0922	1.61456	2.55257
226.8	0.240176	0.928841	0.745325	0.867846	1.09189	1.6142	2.55357
227	0.241171	0.929181	0.745627	0.868888	1.09161	1.61418	2.55392
227.2	0.241713	0.929475	0.745658	0.869017	1.08949	1.61634	2.55387
227.4	0.242237	0.92937	0.74711	0.868438	1.09028	1.61756	2.55296
227.6	0.242041	0.928594	0.746145	0.868709	1.09	1.61943	2.55407
227.8	0.241251	0.928536	0.744941	0.86831	1.0902	1.6199	2.55453
228	0.242089	0.928418	0.744519	0.867149	1.09068	1.62108	2.55475
228.2	0.242468	0.92814	0.744255	0.86837	1.09273	1.62104	2.55646
228.4	0.241934	0.927563	0.742115	0.868449	1.09065	1.61985	2.55687
228.6	0.243488	0.92803	0.743603	0.868564	1.09091	1.61947	2.55835
228.8	0.243284	0.929337	0.743513	0.869398	1.09062	1.62103	2.56064
229	0.244031	0.928943	0.74407	0.869563	1.08979	1.62144	2.56132
229.2	0.242743	0.928752	0.743756	0.868749	1.08915	1.62139	2.56187
229.4	0.244457	0.928349	0.744697	0.868751	1.09062	1.62245	2.56373
229.6	0.244215	0.928811	0.744395	0.869519	1.09109	1.62351	2.56398
229.8	0.244798	0.928319	0.745004	0.869072	1.09245	1.62487	2.56465
230	0.244541	0.927704	0.745287	0.868969	1.09408	1.62552	2.56491
230.2	0.244905	0.929006	0.744416	0.869221	1.09378	1.62659	2.56409
230.4	0.24539	0.929656	0.744808	0.868183	1.09318	1.62641	2.56479
230.6	0.24435	0.928608	0.743954	0.868247	1.09452	1.62767	2.56631
230.8	0.245409	0.926832	0.745419	0.868963	1.09287	1.62571	2.56608
231	0.245077	0.926947	0.745292	0.869701	1.09174	1.62569	2.56793
231.2	0.245384	0.926302	0.747102	0.871185	1.09302	1.62587	2.56942
231.4	0.243701	0.926736	0.746234	0.872577	1.09278	1.6278	2.56878
231.6	0.24597	0.927131	0.747103	0.871687	1.09153	1.62699	2.56883
231.8	0.24528	0.928927	0.746872	0.871447	1.0922	1.62802	2.56868
232	0.245871	0.928145	0.746337	0.871342	1.09348	1.62955	2.56941
232.2	0.245705	0.926927	0.745624	0.869633	1.09245	1.62926	2.56955
232.4	0.246472	0.92635	0.746832	0.868721	1.0924	1.62839	2.57102
232.6	0.244804	0.925854	0.746675	0.869111	1.09201	1.62963	2.57122
232.8	0.245876	0.924735	0.745885	0.868999	1.09299	1.63026	2.57266
233	0.244823	0.92685	0.747618	0.868632	1.09221	1.62894	2.57386
233.2	0.245041	0.927965	0.747743	0.869486	1.09203	1.63175	2.57569
233.4	0.244966	0.927922	0.747515	0.870916	1.09331	1.63263	2.57598
233.6	0.245766	0.928614	0.746287	0.870508	1.09455	1.63345	2.57754
233.8	0.245006	0.928434	0.745717	0.869508	1.09344	1.63494	2.57855
234	0.244682	0.927632	0.744066	0.869336	1.09378	1.63677	2.58015
234.2	0.245226	0.927469	0.74462	0.86858	1.09404	1.63466	2.57973
234.4	0.245083	0.925757	0.745281	0.866681	1.09436	1.6352	2.58125
234.6	0.244128	0.925153	0.747338	0.867722	1.09377	1.63504	2.58104
234.8	0.244507	0.925554	0.748002	0.868246	1.09394	1.63408	2.58181
235	0.244838	0.925074	0.748643	0.868782	1.09427	1.63284	2.58167
235.2	0.244082	0.923421	0.748665	0.868587	1.09461	1.63529	2.58262
235.4	0.244894	0.92621	0.748081	0.86971	1.09481	1.63638	2.58225
235.6	0.245711	0.925969	0.74689	0.869708	1.09464	1.63655	2.58306
235.8	0.246125	0.925812	0.746726	0.870864	1.09581	1.63768	2.5837
236	0.245942	0.925207	0.746493	0.870979	1.0955	1.63822	2.58319
236.2	0.247098	0.926433	0.745457	0.871503	1.0955	1.63791	2.58385
236.4	0.247546	0.92654	0.745453	0.872414	1.0958	1.63846	2.58307
236.6	0.248147	0.926826	0.744366	0.87233	1.0968	1.63746	2.58343
236.8	0.248421	0.927108	0.745192	0.871284	1.09625	1.63648	2.58482
237	0.249351	0.927462	0.744978	0.87111	1.0965	1.6369	2.58586
237.2	0.250428	0.927622	0.744869	0.871826	1.09707	1.63839	2.58713
237.4	0.25068	0.926524	0.744736	0.870255	1.09624	1.63782	2.59061
237.6	0.249557	0.927269	0.747214	0.8702	1.09598	1.64012	2.58995
237.8	0.250008	0.926042	0.746443	0.869975	1.0965	1.64283	2.59049
238	0.25009	0.925869	0.747013	0.869366	1.09761	1.64284	2.59218
238.2	0.24875	0.924636	0.748363	0.868336	1.0975	1.64109	2.59206
238.4	0.247575	0.925576	0.747484	0.86973	1.09795	1.64139	2.5906
238.6	0.248073	0.924884	0.746229	0.870678	1.09816	1.64048	2.59268
238.8	0.247474	0.924588	0.746823	0.872256	1.09847	1.63927	2.59098
239	0.247907	0.925366	0.747442	0.872504	1.09838	1.64105	2.59057
239.2	0.248386	0.926028	0.746504	0.87249	1.09906	1.64183	2.59109
239.4	0.24859	0.926186	0.748045	0.871635	1.09985	1.64233	2.59302
239.6	0.249396	0.926	0.7476	0.870296	1.10095	1.64333	2.59406
239.8	0.249369	0.926814	0.747332	0.868912	1.101	1.6437	2.5951
240	0.250951	0.926816	0.747404	0.868886	1.10142	1.64322	2.59398
240.2	0.250353	0.927326	0.747448	0.87006	1.10119	1.64464	2.59449
240.4	0.251788	0.926856	0.747583	0.870039	1.1014	1.64583	2.5943
240.6	0.253032	0.927338	0.748114	0.871679	1.10098	1.6459	2.59399
240.8	0.253327	0.92751	0.747833	0.871894	1.10062	1.64594	2.59434
241	0.251344	0.925977	0.74752	0.872645	1.09932	1.64614	2.59665
241.2	0.253289	0.927181	0.747418	0.872582	1.0995	1.64626	2.5983
241.4	0.253469	0.926782	0.745864	0.87342	1.09947	1.64677	2.59867
241.6	0.253745	0.927268	0.744074	0.870869	1.0991	1.64613	2.59933
241.8	0.253978	0.927295	0.743839	0.871438	1.09945	1.64673	2.60007
242	0.255226	0.92894	0.743843	0.8721	1.10059	1.64715	2.59958
242.2	0.255006	0.92846	0.74381	0.870727	1.10026	1.64699	2.59904
242.4	0.25347	0.928834	0.744267	0.871491	1.10032	1.64655	2.60035
242.6	0.252723	0.927922	0.746597	0.873546	1.10021	1.6479	2.60114
242.8	0.253778	0.928274	0.748402	0.873705	1.10099	1.64776	2.60087
243	0.254038	0.927564	0.748162	0.872267	1.10162	1.64726	2.60188
243.2	0.253596	0.926575	0.748127	0.873842	1.10257	1.64749	2.60195
243.4	0.255606	0.927021	0.748951	0.873262	1.10272	1.64781	2.60214
243.6	0.255841	0.927138	0.74865	0.872382	1.1035	1.64876	2.6014
243.8	0.256959	0.927939	0.74724	0.872193	1.10329	1.64831	2.60294
244	0.256198	0.927793	0.746876	0.87221	1.10307	1.65021	2.60401
244.2	0.257666	0.928874	0.747153	0.870743	1.10256	1.64983	2.60558
244.4	0.257816	0.92959	0.746238	0.870427	1.10274	1.6496	2.60526
244.6	0.257838	0.930826	0.746044	0.871145	1.10319	1.64972	2.60738
244.8	0.256613	0.929283	0.746185	0.871794	1.10283	1.65067	2.60715
245	0.258112	0.930293	0.746987	0.87211	1.10205	1.64971	2.6072
245.2	0.257606	0.929196	0.747152	0.873085	1.10278	1.65158	2.60576
245.4	0.25701	0.927069	0.748471	0.872996	1.10221	1.65207	2.60669
245.6	0.257988	0.926609	0.747932	0.872336	1.10136	1.6523	2.6072
245.8	0.257054	0.926709	0.748202	0.871859	1.10175	1.65178	2.60864
246	0.256166	0.926137	0.747511	0.871839	1.10284	1.65327	2.60862
246.2	0.255168	0.926987	0.746991	0.871249	1.1029	1.65219	2.61019
246.4	0.255567	0.927693	0.745341	0.87138	1.10307	1.65286	2.61079
246.6	0.255435	0.927387	0.746371	0.871903	1.10336	1.65381	2.611
246.8	0.256221	0.929275	0.746366	0.872979	1.10281	1.65442	2.612
247	0.256583	0.929712	0.746901	0.873292	1.10309	1.65515	2.61263
247.2	0.257585	0.928701	0.748027	0.875312	1.10442	1.65624	2.61414
247.4	0.258003	0.929624	0.749677	0.874994	1.10549	1.65598	2.61495
247.6	0.257966	0.930347	0.748175	0.8751	1.10533	1.6566	2.61527
247.8	0.25977	0.928649	0.74834	0.874459	1.10634	1.65762	2.61425
248	0.260792	0.92805	0.748044	0.87424	1.10652	1.65716	2.61549
248.2	0.261659	0.93007	0.748451	0.873382	1.10531	1.65804	2.61624
248.4	0.261404	0.928395	0.748817	0.874486	1.10532	1.65834	2.61608
248.6	0.261582	0.929576	0.75006	0.873295	1.10628	1.65799	2.6166
248.8	0.260262	0.928847	0.750885	0.873683	1.10622	1.6583	2.61773
249	0.260764	0.930198	0.751539	0.872427	1.10694	1.65876	2.6171
249.2	0.259282	0.928418	0.750942	0.872112	1.10767	1.65883	2.61741
249.4	0.260409	0.929748	0.750002	0.871038	1.10783	1.66032	2.61861
249.6	0.261369	0.927444	0.749184	0.872216	1.10846	1.66034	2.6189
249.8	0.260897	0.929187	0.748593	0.872236	1.10836	1.66188	2.62031
250	0.260831	0.928228	0.748661	0.87383	1.10758	1.66168	2.62215
250.2	0.261729	0.928841	0.748137	0.873675	1.10741	1.66264	2.62096
250.4	0.261469	0.928533	0.748659	0.874116	1.10687	1.66221	2.6219
250.6	0.260553	0.928202	0.748804	0.873885	1.10615	1.66373	2.62254
250.8	0.261803	0.928358	0.74846	0.873687	1.10708	1.66524	2.62314
251	0.261939	0.92798	0.748541	0.874138	1.10822	1.66642	2.62323
251.2	0.261985	0.929483	0.748599	0.875835	1.10824	1.66645	2.62531
251.4	0.262446	0.928575	0.748217	0.876409	1.10828	1.66734	2.62487
251.6	0.262483	0.928841	0.749259	0.876297	1.10909	1.66688	2.62626
251.8	0.261816	0.928808	0.750132	0.876628	1.10959	1.66572	2.62717
252	0.261303	0.929877	0.75012	0.877516	1.10972	1.66669	2.62708
252.2	0.26147	0.929058	0.751208	0.875151	1.10881	1.66758	2.6271
252.4	0.261361	0.929687	0.751274	0.874898	1.10971	1.66772	2.62839
252.6	0.261847	0.929772	0.751226	0.875365	1.1096	1.66787	2.62886
252.8	0.26332	0.930411	0.751979	0.875077	1.10919	1.6674	2.62864
253	0.262852	0.929754	0.752075	0.874291	1.10684	1.66802	2.62897
253.2	0.26337	0.929891	0.750624	0.875961	1.10871	1.66758	2.62941
253.4	0.26439	0.930904	0.751788	0.87598	1.10886	1.66813	2.63053
253.6	0.265589	0.931572	0.752006	0.875981	1.10871	1.66818	2.63137
253.8	0.26469	0.930302	0.751218	0.875944	1.10863	1.66824	2.63094
254	0.265696	0.930336	0.750599	0.875666	1.11066	1.66824	2.63159
254.2	0.266388	0.931286	0.752227	0.875259	1.11055	1.6683	2.63204
254.4	0.266017	0.929902	0.751042	0.874765	1.10983	1.66903	2.6323
254.6	0.265503	0.929316	0.751028	0.875091	1.10973	1.67047	2.633
254.8	0.266194	0.929794	0.751118	0.874582	1.11018	1.6719	2.63421
255	0.267912	0.931915	0.751965	0.873468	1.10983	1.67103	2.63486
255.2	0.267045	0.929253	0.751388	0.873548	1.10935	1.67185	2.6345
255.4	0.266362	0.93123	0.751888	0.874414	1.11092	1.67104	2.63435
255.6	0.266382	0.93215	0.75226	0.874185	1.11158	1.67183	2.63265
255.8	0.267673	0.931377	0.752987	0.874707	1.11185	1.67202	2.63443
256	0.267396	0.930317	0.752643	0.875829	1.11201	1.67305	2.63486
256.2	0.267314	0.931653	0.752295	0.876113	1.11244	1.6736	2.63629
256.4	0.268297	0.93116	0.751836	0.875486	1.11072	1.67349	2.63673
256.6	0.268867	0.931844	0.751814	0.875763	1.10966	1.67322	2.63959
256.8	0.268583	0.931843	0.751113	0.875932	1.10804	1.67385	2.6379
257	0.268285	0.931636	0.751401	0.876215	1.10845	1.67506	2.63864
257.2	0.268312	0.931094	0.752197	0.875467	1.10968	1.67484	2.63985
257.4	0.268141	0.930848	0.753643	0.875952	1.11026	1.67574	2.63949
257.6	0.267605	0.931003	0.752445	0.875529	1.11109	1.67628	2.63812
257.8	0.268124	0.931708	0.753313	0.874897	1.11242	1.67621	2.63904
258	0.268158	0.931143	0.752472	0.875641	1.11251	1.67622	2.64082
258.2	0.269976	0.931974	0.752088	0.876538	1.11136	1.67675	2.6392
258.4	0.269242	0.931071	0.752203	0.877154	1.11196	1.67773	2.64102
258.6	0.269098	0.930437	0.75337	0.878785	1.11106	1.67729	2.64281
258.8	0.268082	0.931265	0.752171	0.880235	1.11169	1.67745	2.64339
259	0.268684	0.930418	0.752982	0.879444	1.11174	1.67602	2.64304
259.2	0.268328	0.929653	0.753252	0.878932	1.11249	1.6765	2.64344
259.4	0.268947	0.930396	0.751727	0.879928	1.11189	1.67805	2.64402
259.6	0.269966	0.929427	0.751314	0.878696	1.11296	1.6787	2.64336
259.8	0.269934	0.930232	0.751566	0.877407	1.11246	1.67983	2.6433
260	0.269828	0.931382	0.751738	0.877925	1.11124	1.68147	2.64313
260.2	0.270135	0.93189	0.750986	0.8781	1.11214	1.68147	2.6448
260.4	0.271184	0.933061	0.752202	0.877266	1.1129	1.68107	2.64419
260.6	0.271498	0.933675	0.75203	0.877311	1.11289	1.68139	2.64451
260.8	0.271615	0.932055	0.751679	0.878167	1.11189	1.68191	2.64552
261	0.27062	0.932609	0.751443	0.878277	1.11298	1.68145	2.64561
261.2	0.272273	0.932075	0.75058	0.878214	1.11144	1.68285	2.64579
261.4	0.27146	0.93088	0.750162	0.878367	1.11226	1.68215	2.64687
261.6	0.27183	0.931173	0.751295	0.878719	1.11221	1.68244	2.64659
261.8	0.272957	0.931675	0.750784	0.879476	1.11357	1.68246	2.64747
262	0.274616	0.932146	0.751388	0.878301	1.11378	1.68413	2.64889
262.2	0.27382	0.932922	0.753456	0.878771	1.11358	1.68288	2.6487
262.4	0.274419	0.933951	0.753281	0.878896	1.11263	1.68348	2.64843
262.6	0.27422	0.933036	0.751969	0.879606	1.11249	1.68484	2.64958
262.8	0.274471	0.931918	0.753233	0.877996	1.11312	1.68668	2.64925
263	0.274549	0.931578	0.752915	0.879158	1.11509	1.6853	2.64969
263.2	0.27518	0.932336	0.752745	0.879066	1.11449	1.68613	2.65159
263.4	0.275432	0.930471	0.75376	0.878238	1.11442	1.68631	2.652
263.6	0.274762	0.931041	0.754227	0.878393	1.11665	1.68569	2.65166
263.8	0.274191	0.931676	0.753753	0.878971	1.11583	1.68507	2.65065
264	0.274359	0.93324	0.754629	0.879084	1.11429	1.68669	2.65262
264.2	0.274181	0.932908	0.753355	0.879128	1.11557	1.68773	2.65181
264.4	0.274799	0.934108	0.753241	0.879459	1.11634	1.68957	2.65309
264.6	0.274633	0.934312	0.752918	0.878529	1.115	1.69053	2.65438
264.8	0.275656	0.934639	0.754851	0.88006	1.11585	1.68972	2.65658
265	0.275008	0.931966	0.754566	0.879794	1.11657	1.69016	2.65551
265.2	0.274681	0.932437	0.755671	0.880025	1.11834	1.68984	2.65747
265.4	0.273318	0.933092	0.755034	0.880341	1.11765	1.68958	2.65733
265.6	0.274821	0.93369	0.754227	0.880902	1.11701	1.68974	2.65759
265.8	0.274784	0.931296	0.753545	0.878577	1.11771	1.6917	2.65713
266	0.275734	0.932147	0.752975	0.879597	1.11699	1.69106	2.65809
266.2	0.275637	0.931961	0.753836	0.879596	1.11674	1.69272	2.65762
266.4	0.277178	0.93165	0.754141	0.879419	1.11686	1.6939	2.6596
266.6	0.277087	0.930015	0.754973	0.879218	1.11859	1.69478	2.66033
266.8	0.277362	0.932317	0.754906	0.880251	1.11831	1.69412	2.66121
267	0.27643	0.932087	0.754946	0.879949	1.11752	1.69529	2.66024
267.2	0.276158	0.931375	0.754881	0.879431	1.11708	1.6945	2.66195
267.4	0.275374	0.931366	0.755605	0.879742	1.11851	1.69498	2.66078
267.6	0.275326	0.932005	0.756776	0.879915	1.11816	1.695	2.66101
267.8	0.275842	0.932626	0.756869	0.880391	1.11817	1.69564	2.66165
268	0.277095	0.932957	0.7563	0.879688	1.11976	1.69575	2.66212
268.2	0.276795	0.932663	0.755956	0.880598	1.11973	1.69617	2.66194
268.4	0.277797	0.9322	0.754968	0.881299	1.11952	1.69542	2.66221
268.6	0.27806	0.933676	0.753679	0.880493	1.1196	1.69491	2.66208
268.8	0.277435	0.933161	0.753306	0.880279	1.12016	1.69557	2.66197
269	0.276842	0.931143	0.754296	0.88205	1.11905	1.69554	2.66317
269.2	0.278167	0.93298	0.753443	0.881133	1.11858	1.69549	2.66362
269.4	0.278616	0.93335	0.754488	0.879729	1.12001	1.69562	2.66414
269.6	0.279381	0.93219	0.75432	0.880636	1.1195	1.69605	2.66522
269.8	0.278834	0.933485	0.754217	0.879521	1.11973	1.69653	2.667
270	0.28017	0.935576	0.755059	0.878575	1.11992	1.69752	2.66581
270.2	0.27973	0.9326	0.754891	0.87871	1.12148	1.69796	2.66466
270.4	0.279607	0.932687	0.755346	0.880603	1.12086	1.69834	2.6654
270.6	0.280479	0.931988	0.757691	0.880289	1.12123	1.69867	2.66529
270.8	0.281925	0.9305	0.757497	0.880904	1.1199	1.69858	2.6665
271	0.281422	0.930204	0.757589	0.880825	1.12142	1.69815	2.66826
271.2	0.283095	0.93197	0.757802	0.88196	1.1199	1.69942	2.66966
271.4	0.282836	0.932443	0.758208	0.88011	1.11924	1.69857	2.67051
271.6	0.282195	0.933317	0.757043	0.8812	1.12039	1.69882	2.67131
271.8	0.281422	0.932557	0.758521	0.881036	1.12251	1.69917	2.67077
272	0.280831	0.932857	0.758637	0.881868	1.12217	1.69974	2.67041
272.2	0.279272	0.932181	0.760767	0.881335	1.12337	1.70048	2.67083
272.4	0.278435	0.930291	0.759154	0.882587	1.12461	1.70112	2.67076
272.6	0.278992	0.929873	0.759779	0.88151	1.12464	1.7011	2.67138
272.8	0.280425	0.931015	0.761087	0.882122	1.12473	1.70105	2.67225
273	0.280817	0.930891	0.760288	0.880743	1.12515	1.70037	2.67242
273.2	0.282557	0.932185	0.759083	0.88079	1.12534	1.69954	2.67189
273.4	0.283359	0.934046	0.759722	0.881001	1.12504	1.70229	2.6728
273.6	0.283829	0.934242	0.759665	0.881919	1.12517	1.70353	2.67284
273.8	0.282444	0.93386	0.757536	0.88217	1.12434	1.70344	2.67189
274	0.283487	0.933231	0.756857	0.883328	1.12432	1.70393	2.67262
274.2	0.283698	0.933625	0.75647	0.884405	1.12429	1.70471	2.67379
274.4	0.285756	0.933645	0.757151	0.884227	1.12395	1.70336	2.67374
274.6	0.285585	0.934192	0.756661	0.883943	1.12347	1.70341	2.67439
274.8	0.287655	0.934897	0.757544	0.884167	1.12353	1.70444	2.6755
275	0.286925	0.935715	0.758325	0.883748	1.12332	1.70609	2.67633
275.2	0.286338	0.934374	0.758323	0.882137	1.12403	1.70486	2.6767
275.4	0.286481	0.933729	0.757933	0.882933	1.12431	1.7053	2.67759
275.6	0.286848	0.933382	0.757245	0.882701	1.12567	1.70579	2.67598
275.8	0.285389	0.932165	0.756608	0.881975	1.12504	1.70453	2.67615
276	0.287176	0.931801	0.75692	0.882347	1.12571	1.70457	2.67624
276.2	0.287731	0.932953	0.757682	0.883851	1.12528	1.70626	2.67689
276.4	0.287284	0.932689	0.757071	0.883126	1.12462	1.70632	2.67699
276.6	0.286569	0.933485	0.758177	0.881638	1.12462	1.70658	2.6795
276.8	0.28752	0.933925	0.757935	0.881877	1.12607	1.70759	2.68021
277	0.287206	0.934311	0.757786	0.88159	1.12541	1.70631	2.68034
277.2	0.286962	0.934359	0.758324	0.881046	1.12556	1.7068	2.68135
277.4	0.286945	0.934343	0.759542	0.881034	1.12621	1.70748	2.68102
277.6	0.288012	0.934116	0.760119	0.882894	1.12605	1.7085	2.67999
277.8	0.288315	0.934641	0.760913	0.883154	1.12647	1.70965	2.68047
278	0.288392	0.935486	0.760371	0.883064	1.12806	1.71025	2.67954
278.2	0.289495	0.93498	0.760053	0.883375	1.12908	1.70957	2.67942
278.4	0.289641	0.936076	0.758406	0.883507	1.12952	1.70971	2.68022
278.6	0.289929	0.935172	0.758149	0.883249	1.1293	1.70849	2.68156
278.8	0.290862	0.935408	0.758227	0.882751	1.12874	1.70872	2.68103
279	0.290258	0.934917	0.758387	0.882981	1.12761	1.71128	2.6842
279.2	0.289744	0.935466	0.758239	0.883064	1.12784	1.71148	2.6857
279.4	0.291437	0.935184	0.758919	0.883414	1.1272	1.71179	2.68609
279.6	0.29104	0.935548	0.75858	0.882699	1.12733	1.71309	2.68651
279.8	0.291336	0.936336	0.759132	0.883848	1.1269	1.71206	2.68719
280	0.292094	0.936632	0.760152	0.883314	1.1279	1.71029	2.68679
280.2	0.293271	0.936919	0.761213	0.88234	1.12736	1.71196	2.68563
280.4	0.292366	0.936453	0.761954	0.882509	1.12864	1.71223	2.68585
280.6	0.293503	0.937717	0.761588	0.883106	1.12871	1.71186	2.68585
280.8	0.293457	0.935694	0.761591	0.881826	1.12962	1.71236	2.68551
281	0.293693	0.935908	0.760766	0.882923	1.12934	1.71323	2.68661
281.2	0.292685	0.934587	0.760679	0.883698	1.12924	1.7134	2.68742
281.4	0.292744	0.934813	0.761445	0.882807	1.12955	1.71291	2.68693
281.6	0.291626	0.934382	0.7617	0.882673	1.13	1.71317	2.68748
281.8	0.292019	0.935656	0.760781	0.883218	1.12972	1.71404	2.68942
282	0.292308	0.934919	0.762149	0.882386	1.13043	1.71476	2.68908
282.2	0.29336	0.935786	0.76128	0.881508	1.13078	1.71409	2.68981
282.4	0.293808	0.935508	0.761738	0.882331	1.13023	1.71358	2.69085
282.6	0.295217	0.933836	0.762736	0.881749	1.12965	1.71481	2.69188
282.8	0.294496	0.933078	0.762522	0.881247	1.13004	1.71452	2.69326
283	0.294177	0.93367	0.762069	0.880846	1.12988	1.71432	2.69234
283.2	0.293896	0.934272	0.762429	0.881748	1.12928	1.71431	2.69256
283.4	0.294468	0.934086	0.762471	0.880642	1.12948	1.71647	2.69408
283.6	0.293193	0.935095	0.762417	0.88134	1.12961	1.71471	2.69475
283.8	0.294203	0.934985	0.762609	0.882876	1.12959	1.71519	2.69415
284	0.293643	0.935155	0.761625	0.8836	1.12856	1.71538	2.69565
284.2	0.293733	0.933626	0.761445	0.883483	1.12895	1.71577	2.69611
284.4	0.294734	0.934114	0.759786	0.88372	1.12925	1.71544	2.69644
284.6	0.296325	0.933982	0.760194	0.883992	1.13006	1.71766	2.6972
284.8	0.297118	0.933733	0.760851	0.883014	1.1298	1.71846	2.69723
285	0.29961	0.934254	0.761489	0.882847	1.12961	1.71864	2.69797
285.2	0.299638	0.934262	0.762911	0.883511	1.12928	1.71908	2.6993
285.4	0.299179	0.933141	0.762122	0.884094	1.12887	1.71862	2.69892
285.6	0.298501	0.932636	0.761691	0.883624	1.12829	1.718	2.69858
285.8	0.297543	0.93333	0.760358	0.884152	1.12822	1.71785	2.69875
286	0.297932	0.931497	0.760583	0.884533	1.12836	1.719	2.69889
286.2	0.298353	0.932905	0.759246	0.883939	1.12962	1.71918	2.69856
286.4	0.297902	0.933131	0.761688	0.883049	1.1297	1.71971	2.70013
286.6	0.298818	0.933654	0.761665	0.88331	1.12998	1.71966	2.70095
286.8	0.299883	0.933773	0.762672	0.883613	1.13075	1.72037	2.70269
287	0.299273	0.934797	0.762423	0.883781	1.13241	1.72017	2.70363
287.2	0.300474	0.934828	0.762784	0.884119	1.13245	1.72065	2.70384
287.4	0.301136	0.936079	0.761744	0.884533	1.13291	1.72137	2.70334
287.6	0.30165	0.937559	0.761889	0.884536	1.13415	1.72236	2.70431
287.8	0.301619	0.937891	0.761732	0.884012	1.1336	1.72149	2.70415
288	0.301801	0.937463	0.763015	0.885009	1.13207	1.72241	2.70376
288.2	0.300956	0.93654	0.762183	0.883674	1.13198	1.72234	2.70496
288.4	0.301553	0.937057	0.762675	0.884837	1.13121	1.72187	2.70539
288.6	0.3008	0.936565	0.76331	0.885653	1.13011	1.72235	2.70525
288.8	0.30049	0.93624	0.764062	0.886507	1.13012	1.7241	2.70563
289	0.300222	0.936958	0.762433	0.885757	1.13235	1.72309	2.70555
289.2	0.30114	0.937427	0.76278	0.886607	1.13167	1.72386	2.7054
289.4	0.301657	0.936554	0.763496	0.886863	1.13217	1.72413	2.70627
289.6	0.30238	0.936204	0.762317	0.88626	1.13238	1.72297	2.70559
289.8	0.301949	0.936683	0.762859	0.88538	1.13423	1.72332	2.70389
290	0.303493	0.937017	0.763298	0.885632	1.13353	1.72355	2.70538
290.2	0.303882	0.937717	0.763484	0.885075	1.1354	1.72388	2.70475
290.4	0.302245	0.938128	0.763353	0.884127	1.13554	1.7238	2.7048
290.6	0.301671	0.936758	0.763793	0.884704	1.13585	1.72525	2.70544
290.8	0.302406	0.936429	0.763769	0.884412	1.13458	1.72461	2.70811
291	0.301485	0.934713	0.764652	0.884178	1.13481	1.72477	2.70871
291.2	0.30012	0.934839	0.764984	0.884434	1.13344	1.72667	2.70935
291.4	0.301078	0.934632	0.76423	0.885077	1.13422	1.72655	2.70905
291.6	0.303002	0.936255	0.764556	0.88454	1.13265	1.72617	2.70879
291.8	0.302713	0.937392	0.763405	0.885928	1.13422	1.72672	2.70819
292	0.303484	0.93747	0.763444	0.886075	1.13361	1.72628	2.70716
292.2	0.304966	0.938001	0.763277	0.886163	1.13397	1.726	2.70846
292.4	0.304907	0.938582	0.764336	0.886036	1.13372	1.72705	2.70911
292.6	0.303448	0.939198	0.76515	0.88646	1.13492	1.72702	2.71033
292.8	0.305059	0.938477	0.767007	0.886998	1.13367	1.72653	2.70998
293	0.304375	0.939934	0.767503	0.886381	1.13387	1.72836	2.71123
293.2	0.305299	0.939079	0.767447	0.887903	1.13314	1.7281	2.7106
293.4	0.306051	0.93789	0.766609	0.888148	1.13383	1.72887	2.71089
293.6	0.306585	0.937761	0.766463	0.888745	1.13398	1.73052	2.71078
293.8	0.306159	0.936637	0.765961	0.887588	1.13421	1.73079	2.71021
294	0.305403	0.936139	0.765137	0.887531	1.13415	1.7302	2.71058
294.2	0.304934	0.935972	0.765669	0.886023	1.13471	1.72923	2.71109
294.4	0.30387	0.937806	0.76536	0.885148	1.13416	1.72857	2.71181
294.6	0.303918	0.936485	0.764907	0.883872	1.13469	1.72764	2.71267
294.8	0.303524	0.937597	0.765118	0.883848	1.13447	1.72798	2.71413
295	0.304237	0.937483	0.766739	0.884958	1.13483	1.72931	2.71349
295.2	0.305183	0.937119	0.767261	0.885271	1.13498	1.72908	2.71339
295.4	0.306272	0.93601	0.767388	0.886208	1.13523	1.73051	2.71333
295.6	0.306882	0.936429	0.766969	0.887193	1.13583	1.73153	2.71309
295.8	0.307884	0.937432	0.766953	0.888544	1.136	1.73209	2.71384
296	0.308564	0.937499	0.766051	0.887984	1.13774	1.73171	2.71417
296.2	0.308496	0.938131	0.765982	0.887905	1.13854	1.73202	2.71547
296.4	0.308419	0.937809	0.76698	0.88711	1.13827	1.73086	2.71555
296.6	0.309162	0.938642	0.767083	0.886518	1.13911	1.73078	2.71631
296.8	0.308704	0.936072	0.766161	0.885188	1.13807	1.73039	2.7166
297	0.309163	0.936974	0.765784	0.884669	1.13572	1.73118	2.7173
297.2	0.308276	0.937168	0.765926	0.885216	1.13712	1.73181	2.71725
297.4	0.309709	0.938553	0.766161	0.886283	1.13716	1.73328	2.71846
297.6	0.310002	0.938612	0.766008	0.8868	1.1358	1.73449	2.71761
297.8	0.310153	0.939239	0.765721	0.887073	1.1383	1.73482	2.71836
298	0.310085	0.938049	0.766088	0.887897	1.1399	1.73458	2.71954
298.2	0.311216	0.937535	0.76645	0.887228	1.1389	1.73507	2.71981
298.4	0.310271	0.93694	0.766151	0.887617	1.13941	1.73438	2.72057
298.6	0.310336	0.93663	0.766584	0.887895	1.13913	1.73303	2.72298
298.8	0.309586	0.937553	0.766239	0.887968	1.13716	1.73312	2.72151
299	0.309629	0.937749	0.767474	0.88767	1.1372	1.73315	2.72012
299.2	0.309567	0.938769	0.766455	0.888036	1.1372	1.73404	2.72047
299.4	0.309957	0.937279	0.76655	0.886561	1.13811	1.73552	2.71937
299.6	0.310903	0.936334	0.766114	0.885609	1.13959	1.73529	2.71857
299.8	0.311367	0.936365	0.767524	0.886938	1.13984	1.73692	2.72078
300	0.312976	0.936963	0.765814	0.886798	1.13993	1.73792	2.72135
300.2	0.311641	0.935832	0.767054	0.887505	1.13954	1.73824	2.72137
300.4	0.313003	0.937283	0.766947	0.888994	1.13937	1.73741	2.72239
300.6	0.311503	0.938588	0.768792	0.890203	1.13874	1.73911	2.72339
300.8	0.311819	0.939042	0.769373	0.889438	1.1394	1.73855	2.72249
301	0.311377	0.93865	0.769583	0.890354	1.1391	1.73823	2.72369
301.2	0.313361	0.938907	0.768761	0.891129	1.13897	1.73724	2.72407
301.4	0.314398	0.93862	0.769095	0.890037	1.13963	1.73872	2.72393
301.6	0.315358	0.938031	0.768261	0.890792	1.13954	1.73798	2.7223
301.8	0.315716	0.93703	0.768731	0.889974	1.13963	1.73812	2.72273
302	0.315372	0.937571	0.769964	0.888865	1.13967	1.73769	2.72367
302.2	0.315414	0.937888	0.770439	0.887539	1.1408	1.7394	2.72391
302.4	0.313486	0.937801	0.770667	0.887849	1.13948	1.73801	2.72484
302.6	0.314068	0.93915	0.771245	0.887956	1.14006	1.73855	2.72565
302.8	0.314225	0.940915	0.770683	0.889013	1.14082	1.73859	2.72625
303	0.313215	0.940257	0.769269	0.889428	1.14146	1.73948	2.72661
303.2	0.312924	0.940197	0.769987	0.890111	1.1406	1.73951	2.72675
303.4	0.313331	0.940205	0.770453	0.890216	1.14059	1.74062	2.72611
303.6	0.313432	0.939231	0.770598	0.889263	1.14209	1.74114	2.72689
303.8	0.313575	0.939125	0.771219	0.889648	1.14152	1.74101	2.72856
304	0.315227	0.94019	0.772877	0.891202	1.14126	1.74031	2.72748
304.2	0.315485	0.941395	0.772643	0.891547	1.14159	1.74049	2.72653
304.4	0.315697	0.941145	0.772246	0.891922	1.14248	1.74072	2.72758
304.6	0.315468	0.941168	0.771352	0.892113	1.1411	1.73971	2.72749
304.8	0.315842	0.94019	0.770623	0.89055	1.14187	1.74078	2.72657
305	0.317247	0.940004	0.770637	0.890009	1.14232	1.7406	2.72759
305.2	0.316858	0.938504	0.770264	0.889686	1.14325	1.74047	2.7293
305.4	0.317041	0.939289	0.770335	0.89014	1.14341	1.73993	2.72891
305.6	0.317633	0.938992	0.771248	0.890079	1.14406	1.74116	2.7299
305.8	0.317637	0.939062	0.770654	0.890708	1.14452	1.7417	2.73079
306	0.316833	0.938412	0.769253	0.889729	1.14424	1.74314	2.73041
306.2	0.317747	0.939199	0.769457	0.889701	1.14425	1.74232	2.7308
306.4	0.318141	0.938977	0.769134	0.889132	1.14459	1.74398	2.73101
306.6	0.317822	0.938605	0.76844	0.889225	1.14384	1.74323	2.73082
306.8	0.318569	0.939039	0.768891	0.890141	1.14378	1.74236	2.73156
307	0.317426	0.93882	0.769645	0.891064	1.14361	1.74227	2.73218
307.2	0.317156	0.938517	0.770061	0.891812	1.14373	1.74432	2.73258
307.4	0.317615	0.93887	0.771443	0.892237	1.14384	1.74397	2.73223
307.6	0.318618	0.939669	0.770882	0.891765	1.14469	1.74426	2.73377
307.8	0.3177	0.938901	0.771339	0.891718	1.14491	1.744	2.73225
308	0.318511	0.93826	0.771909	0.890975	1.14482	1.7444	2.73238
308.2	0.318743	0.937585	0.771825	0.890042	1.14525	1.74375	2.73248
308.4	0.319134	0.936986	0.770604	0.890128	1.14556	1.74295	2.73302
308.6	0.318515	0.9364	0.771298	0.891252	1.14595	1.74448	2.73201
308.8	0.319527	0.936614	0.771464	0.889544	1.14579	1.74631	2.73419
309	0.320166	0.937532	0.770702	0.889699	1.14656	1.74664	2.73446
309.2	0.32032	0.937699	0.770592	0.890786	1.14575	1.74679	2.73424
309.4	0.319922	0.939103	0.770543	0.889194	1.14573	1.74692	2.73429
309.6	0.320915	0.93986	0.770851	0.887955	1.14498	1.74767	2.73348
309.8	0.321884	0.940434	0.769917	0.889637	1.14398	1.74742	2.73438
310	0.322023	0.939942	0.770428	0.889933	1.14425	1.74752	2.73501
310.2	0.321466	0.939702	0.770935	0.889065	1.145	1.74726	2.73481
310.4	0.320779	0.938819	0.771366	0.891398	1.14525	1.74798	2.73625
310.6	0.320234	0.938405	0.770875	0.892286	1.14668	1.74683	2.73694
310.8	0.319254	0.937403	0.773335	0.892424	1.14884	1.74714	2.73564
311	0.319638	0.937707	0.773853	0.892789	1.15003	1.7464	2.73565
311.2	0.320723	0.939415	0.774082	0.892384	1.14929	1.74742	2.7379
311.4	0.322475	0.939482	0.773944	0.892057	1.14991	1.74747	2.73737
311.6	0.322984	0.939956	0.774143	0.892359	1.14839	1.74834	2.73874
311.8	0.324477	0.941172	0.771575	0.890668	1.14846	1.74946	2.73936
312	0.325022	0.941803	0.772021	0.891606	1.14692	1.75071	2.74043
312.2	0.324833	0.940706	0.771127	0.892564	1.1483	1.75047	2.73933
312.4	0.323945	0.941104	0.771916	0.89115	1.1483	1.7511	2.74076
312.6	0.322982	0.941446	0.772017	0.891544	1.1492	1.75083	2.73951
312.8	0.322994	0.940902	0.773421	0.892727	1.14914	1.74933	2.73972
313	0.323075	0.941342	0.772792	0.892441	1.15109	1.74974	2.73915
313.2	0.324468	0.942338	0.774017	0.892813	1.15058	1.75085	2.73966
313.4	0.32558	0.942024	0.773569	0.893293	1.15065	1.75026	2.73832
313.6	0.326446	0.941617	0.774896	0.892538	1.15094	1.7514	2.73958
313.8	0.325508	0.942481	0.775056	0.892805	1.15038	1.75169	2.73942
314	0.325722	0.941393	0.775289	0.892504	1.14897	1.7509	2.74026
314.2	0.325948	0.940017	0.774513	0.892784	1.14839	1.7505	2.741
314.4	0.327011	0.939253	0.774293	0.892754	1.14829	1.75156	2.74253
314.6	0.328137	0.939202	0.773985	0.893887	1.14969	1.75057	2.74254
314.8	0.328031	0.937851	0.772399	0.89425	1.15037	1.75158	2.7429
315	0.329863	0.938504	0.77297	0.89447	1.15162	1.75141	2.74267
315.2	0.328478	0.938627	0.772504	0.89472	1.15218	1.75153	2.74392
315.4	0.327957	0.939123	0.773443	0.893846	1.1522	1.75128	2.74185
315.6	0.328677	0.939437	0.772629	0.893002	1.15141	1.75283	2.74294
315.8	0.331059	0.939794	0.774998	0.894109	1.15192	1.75282	2.74296
316	0.327626	0.939738	0.774579	0.893708	1.15037	1.75385	2.74351
316.2	0.329661	0.9403	0.775871	0.892869	1.15175	1.75399	2.74153
316.4	0.330037	0.941924	0.775701	0.894676	1.1526	1.7563	2.7436
316.6	0.328078	0.942393	0.775649	0.895146	1.15245	1.75496	2.74372
316.8	0.327314	0.942409	0.775595	0.894356	1.15263	1.75513	2.7438
317	0.330036	0.940503	0.776753	0.894218	1.15384	1.75688	2.74446
317.2	0.330318	0.939566	0.775723	0.895118	1.1527	1.75651	2.74493
317.4	0.330184	0.938432	0.774895	0.895592	1.15196	1.75539	2.74479
317.6	0.332656	0.937497	0.775957	0.895693	1.15106	1.75795	2.74465
317.8	0.333142	0.938693	0.774377	0.895445	1.1511	1.75825	2.74558
318	0.332414	0.940787	0.772669	0.895608	1.15085	1.7573	2.74482
318.2	0.331625	0.941965	0.773901	0.895359	1.15177	1.75873	2.74531
318.4	0.332298	0.941561	0.775569	0.895498	1.1523	1.75878	2.74686
318.6	0.33101	0.94167	0.774761	0.895148	1.15338	1.7572	2.74758
318.8	0.331916	0.940155	0.776552	0.895365	1.15308	1.75744	2.74836
319	0.333663	0.940601	0.778364	0.895331	1.15296	1.758	2.74894
319.2	0.332542	0.939181	0.778207	0.89472	1.15287	1.75815	2.74873
319.4	0.332179	0.939351	0.777463	0.894267	1.15174	1.75917	2.74831
319.6	0.333108	0.940428	0.777941	0.894109	1.15149	1.76115	2.74747
319.8	0.331402	0.940706	0.776442	0.894166	1.15157	1.76079	2.7479
320	0.330076	0.940275	0.775921	0.894895	1.1521	1.76149	2.74871
320.2	0.332376	0.940714	0.775372	0.895717	1.15163	1.76155	2.7512
320.4	0.333219	0.940118	0.775902	0.895709	1.1523	1.76067	2.75131
320.6	0.332773	0.939253	0.776209	0.896139	1.15399	1.75924	2.75218
320.8	0.333908	0.939198	0.776824	0.896336	1.15281	1.76095	2.75178
321	0.334176	0.940137	0.776841	0.896309	1.15153	1.76038	2.75194
321.2	0.333753	0.940096	0.777709	0.896764	1.15234	1.76036	2.75208
321.4	0.334	0.940735	0.777215	0.897025	1.15334	1.76054	2.75168
321.6	0.33552	0.941599	0.777808	0.896448	1.15293	1.76202	2.75287
321.8	0.335511	0.942241	0.778796	0.895939	1.15399	1.76113	2.75346
322	0.33579	0.941553	0.778466	0.897002	1.15565	1.76171	2.75385
322.2	0.335629	0.941954	0.777417	0.896233	1.15536	1.76069	2.75253
322.4	0.336037	0.942713	0.778395	0.895698	1.15546	1.76148	2.75311
322.6	0.33527	0.940967	0.777124	0.896733	1.15411	1.76116	2.75292
322.8	0.335192	0.941942	0.776728	0.897297	1.15479	1.76171	2.75313
323	0.33611	0.942191	0.777057	0.89685	1.15456	1.76232	2.75274
323.2	0.336365	0.942995	0.777892	0.897617	1.15345	1.76191	2.75348
323.4	0.335198	0.942956	0.777329	0.89857	1.15234	1.76135	2.75377
323.6	0.335693	0.943213	0.778116	0.898148	1.15332	1.76132	2.75429
323.8	0.335533	0.942187	0.777869	0.898411	1.1532	1.76183	2.75297
324	0.334772	0.940989	0.777873	0.89805	1.15336	1.76234	2.75392
324.2	0.336534	0.941445	0.777513	0.897957	1.15351	1.76297	2.75491
324.4	0.337575	0.941584	0.777164	0.897082	1.15369	1.76371	2.75541
324.6	0.337382	0.941777	0.779391	0.897046	1.15413	1.76346	2.75589
324.8	0.338792	0.941105	0.779472	0.896237	1.15507	1.76408	2.75777
325	0.339121	0.94227	0.778632	0.897672	1.1553	1.76345	2.7579
325.2	0.338863	0.942368	0.779492	0.895863	1.15605	1.76471	2.75734
325.4	0.337997	0.94166	0.779921	0.896424	1.15681	1.76338	2.7585
325.6	0.338352	0.94167	0.778922	0.897118	1.15614	1.76412	2.75797
325.8	0.338424	0.943222	0.780154	0.897625	1.15584	1.76358	2.75707
326	0.339481	0.943583	0.781905	0.896009	1.15591	1.76351	2.75645
326.2	0.338852	0.941594	0.781508	0.897442	1.15637	1.76399	2.75447
326.4	0.340356	0.941987	0.78126	0.896288	1.1559	1.76396	2.75478
326.6	0.339567	0.941483	0.779937	0.895663	1.15543	1.7637	2.75388
326.8	0.338672	0.941572	0.778491	0.896177	1.15633	1.76324	2.75397
327	0.338413	0.94043	0.778519	0.896768	1.15623	1.76442	2.75578
327.2	0.337507	0.941878	0.778018	0.896652	1.15635	1.7641	2.75743
327.4	0.337743	0.940693	0.778928	0.897238	1.15601	1.76619	2.7563
327.6	0.337249	0.943167	0.77966	0.896775	1.15709	1.76732	2.75789
327.8	0.338308	0.943905	0.779115	0.8971	1.15666	1.76658	2.75922
328	0.339969	0.944602	0.778538	0.896011	1.15745	1.76522	2.75776
328.2	0.341958	0.94392	0.779681	0.897981	1.15734	1.76661	2.75874
328.4	0.341662	0.945875	0.779425	0.898996	1.15916	1.76667	2.7601
328.6	0.342748	0.944089	0.779382	0.899352	1.15864	1.76589	2.76103
328.8	0.34346	0.942336	0.779723	0.898642	1.15827	1.76804	2.76001
329	0.342939	0.942345	0.780009	0.899538	1.15706	1.76855	2.76004
329.2	0.342708	0.942124	0.778834	0.898099	1.15672	1.76671	2.76111
329.4	0.34326	0.940765	0.778527	0.897013	1.15641	1.76614	2.76004
329.6	0.342503	0.941034	0.778901	0.8983	1.1566	1.76655	2.75897
329.8	0.342111	0.940731	0.779828	0.898399	1.15581	1.76605	2.76071
330	0.341235	0.941197	0.7794	0.897896	1.15777	1.76546	2.76231
330.2	0.341652	0.941732	0.781224	0.897345	1.1587	1.76653	2.76188
330.4	0.34197	0.941101	0.781431	0.897286	1.1574	1.7671	2.76322
330.6	0.34423	0.941104	0.781488	0.897282	1.15741	1.76654	2.76441
330.8	0.343849	0.943521	0.78194	0.897246	1.15783	1.76583	2.76451
331	0.344222	0.942768	0.782398	0.898601	1.15707	1.76612	2.76492
331.2	0.34489	0.942177	0.782486	0.89855	1.15722	1.76674	2.76551
331.4	0.344692	0.943512	0.783001	0.900456	1.15831	1.7682	2.76578
331.6	0.343804	0.943257	0.781807	0.899028	1.15913	1.7678	2.76602
331.8	0.344193	0.94051	0.780929	0.899241	1.15917	1.76905	2.76618
332	0.34531	0.941181	0.780299	0.898721	1.15931	1.7702	2.76594
332.2	0.345093	0.942862	0.779542	0.900007	1.15984	1.77001	2.76506
332.4	0.345377	0.942772	0.778517	0.899543	1.15976	1.76841	2.76478
332.6	0.346354	0.943165	0.780357	0.9008	1.1601	1.77131	2.76469
332.8	0.347995	0.944335	0.780956	0.902102	1.16051	1.77042	2.76571
333	0.347176	0.94573	0.78102	0.901875	1.16107	1.76992	2.76472
333.2	0.347453	0.945555	0.780322	0.901293	1.16008	1.76948	2.76704
333.4	0.347255	0.94483	0.78095	0.90181	1.16005	1.76985	2.76671
333.6	0.346763	0.944869	0.779927	0.901877	1.15902	1.76903	2.76653
333.8	0.345965	0.944946	0.780037	0.901912	1.15947	1.76973	2.7665
334	0.347604	0.943262	0.780653	0.90177	1.15865	1.77073	2.76832
334.2	0.347763	0.942069	0.780069	0.902076	1.15859	1.77118	2.76774
334.4	0.348509	0.942605	0.779975	0.90133	1.15942	1.77189	2.76944
334.6	0.349678	0.943083	0.780931	0.900139	1.16036	1.77181	2.77077
334.8	0.349386	0.943885	0.781281	0.899464	1.16008	1.77356	2.77053
335	0.348458	0.94283	0.781711	0.900777	1.16169	1.77464	2.77087
335.2	0.349211	0.943605	0.783296	0.902075	1.16139	1.77541	2.7702
335.4	0.349091	0.944484	0.78296	0.90183	1.16095	1.77684	2.77001
335.6	0.349521	0.94426	0.783382	0.902018	1.16171	1.77758	2.7695
335.8	0.351577	0.942538	0.783531	0.901892	1.16206	1.77656	2.76872
336	0.352193	0.943928	0.78363	0.900979	1.16124	1.77574	2.76914
336.2	0.35072	0.943968	0.782878	0.89977	1.16305	1.77701	2.77002
336.4	0.352056	0.943611	0.782636	0.899741	1.16261	1.77497	2.76925
336.6	0.350854	0.94282	0.781545	0.900817	1.16167	1.77438	2.76915
336.8	0.350697	0.943192	0.781159	0.900217	1.16187	1.77495	2.76986
337	0.350844	0.942305	0.780892	0.900135	1.16141	1.77515	2.76942
337.2	0.352657	0.940689	0.780561	0.900165	1.16051	1.77426	2.77021
337.4	0.352836	0.939649	0.781505	0.901228	1.16111	1.77618	2.7713
337.6	0.354103	0.94136	0.781081	0.900643	1.16225	1.77613	2.77118
337.8	0.353486	0.942146	0.781624	0.9009	1.16203	1.77669	2.77265
338	0.352241	0.94158	0.781715	0.901289	1.16274	1.77831	2.77236
338.2	0.351247	0.944657	0.781586	0.901624	1.16376	1.77738	2.77201
338.4	0.350588	0.944922	0.781395	0.900183	1.16302	1.77727	2.77184
338.6	0.350861	0.944579	0.782344	0.900383	1.16057	1.77826	2.77202
338.8	0.351074	0.945023	0.782559	0.899775	1.16061	1.7779	2.77014
339	0.352801	0.946218	0.783479	0.898874	1.15992	1.77672	2.77093
339.2	0.352301	0.944538	0.784295	0.897929	1.15846	1.77879	2.77069
339.4	0.351741	0.943859	0.784121	0.898538	1.16054	1.78048	2.77135
339.6	0.352729	0.944049	0.783723	0.898688	1.16262	1.78014	2.77232
339.8	0.353266	0.943259	0.781193	0.899864	1.16318	1.78017	2.77335
340	0.352303	0.942731	0.780805	0.900992	1.16312	1.77946	2.77442
340.2	0.353313	0.943297	0.781413	0.901364	1.16384	1.77789	2.77393
340.4	0.354613	0.944017	0.782041	0.902091	1.16296	1.77695	2.77478
340.6	0.354362	0.943733	0.780954	0.901995	1.16331	1.77694	2.77468
340.8	0.353919	0.943805	0.78349	0.900913	1.16351	1.77635	2.77432
341	0.355044	0.944516	0.782326	0.900518	1.16487	1.77649	2.77287
341.2	0.356459	0.944896	0.78127	0.90109	1.16542	1.77707	2.7742
341.4	0.355873	0.945641	0.781411	0.900881	1.1656	1.77709	2.77277
341.6	0.356212	0.94527	0.782174	0.901391	1.16629	1.77795	2.77266
341.8	0.356776	0.943982	0.781323	0.901686	1.16626	1.77956	2.77373
342	0.357318	0.943056	0.781042	0.901827	1.16637	1.78187	2.77312
342.2	0.356106	0.94194	0.7813	0.900539	1.16606	1.78174	2.77212
342.4	0.356876	0.941382	0.779927	0.899374	1.16549	1.78155	2.7735
342.6	0.356873	0.941348	0.780172	0.897685	1.1644	1.78202	2.7747
342.8	0.356967	0.943167	0.780192	0.899427	1.16609	1.78229	2.77309
343	0.355737	0.943494	0.779687	0.899505	1.16598	1.7819	2.7743
343.2	0.357318	0.944912	0.780614	0.900614	1.16659	1.78258	2.77516
343.4	0.357039	0.94649	0.781292	0.901989	1.16561	1.78276	2.77533
343.6	0.357443	0.946675	0.781882	0.902535	1.16589	1.78192	2.77438
343.8	0.357138	0.945913	0.781889	0.901602	1.16469	1.77993	2.77697
344	0.358052	0.946352	0.783754	0.900899	1.1648	1.78083	2.77756
344.2	0.358254	0.946531	0.783714	0.901523	1.16473	1.78154	2.77728
344.4	0.357694	0.943921	0.784424	0.901735	1.16527	1.78299	2.77693
344.6	0.357997	0.942683	0.783662	0.901467	1.16574	1.78467	2.77823
344.8	0.35893	0.942944	0.784171	0.901178	1.16583	1.78649	2.7782
345	0.359286	0.943583	0.784132	0.901131	1.16485	1.78518	2.7772
345.2	0.359499	0.94241	0.783561	0.900556	1.16377	1.78492	2.77847
345.4	0.360594	0.943555	0.783558	0.899997	1.16407	1.78358	2.77926
345.6	0.361049	0.944535	0.783303	0.90049	1.16357	1.78299	2.77824
345.8	0.36142	0.944284	0.783644	0.901207	1.16237	1.78295	2.77854
346	0.361875	0.943681	0.783824	0.901866	1.16329	1.784	2.78011
346.2	0.361575	0.943729	0.784093	0.901867	1.16417	1.78481	2.7792
346.4	0.362592	0.943014	0.784041	0.902502	1.16495	1.78484	2.77982
346.6	0.361715	0.943936	0.784504	0.90386	1.16515	1.78631	2.78064
346.8	0.36278	0.944635	0.784183	0.903896	1.16515	1.78681	2.78009
347	0.363055	0.944017	0.784123	0.904958	1.16579	1.78645	2.77934
347.2	0.363497	0.944241	0.785369	0.906259	1.16552	1.78653	2.78015
347.4	0.363094	0.945187	0.785847	0.906602	1.16595	1.78753	2.77926
347.6	0.362891	0.944725	0.786657	0.906362	1.16587	1.78761	2.77927
347.8	0.361484	0.944604	0.786733	0.906223	1.16679	1.78795	2.77968
348	0.360796	0.945495	0.787194	0.905717	1.16716	1.78935	2.78037
348.2	0.361971	0.945202	0.785896	0.904507	1.1685	1.79036	2.78029
348.4	0.361881	0.943943	0.786146	0.904077	1.16848	1.78965	2.78083
348.6	0.363278	0.944231	0.786284	0.904598	1.16793	1.7894	2.78118
348.8	0.36367	0.945152	0.78705	0.904137	1.16726	1.7884	2.78253
349	0.364983	0.945593	0.786148	0.90335	1.16645	1.78761	2.78246
349.2	0.36381	0.946911	0.786859	0.903678	1.16527	1.78738	2.7827
349.4	0.364526	0.947391	0.786677	0.903988	1.16491	1.78772	2.78267
349.6	0.363458	0.946684	0.786274	0.902551	1.16604	1.78869	2.78308
349.8	0.363859	0.945473	0.786472	0.902742	1.16643	1.78952	2.78174
350	0.363737	0.94481	0.786288	0.903074	1.16529	1.79024	2.7823
350.2	0.364342	0.944428	0.785591	0.90344	1.16667	1.79019	2.78372
350.4	0.365133	0.946102	0.785591	0.903029	1.16571	1.79111	2.78348
350.6	0.366989	0.945324	0.785536	0.903776	1.16477	1.78995	2.78331
350.8	0.367269	0.946062	0.784528	0.903941	1.16488	1.78948	2.78375
351	0.366618	0.946515	0.785162	0.904761	1.16596	1.78977	2.7843
351.2	0.368051	0.946771	0.785272	0.90515	1.16582	1.7902	2.7834
351.4	0.367774	0.94531	0.78563	0.905351	1.16654	1.78983	2.78423
351.6	0.367525	0.946355	0.786316	0.906681	1.1662	1.79099	2.78382
351.8	0.368344	0.946439	0.787288	0.906187	1.166	1.7919	2.78483
352	0.369917	0.945176	0.787072	0.904818	1.16516	1.79183	2.78433
352.2	0.368398	0.944363	0.787979	0.903593	1.1637	1.79062	2.78409
352.4	0.368211	0.945042	0.788574	0.903972	1.1633	1.79157	2.78304
352.6	0.368422	0.945837	0.788436	0.903385	1.16436	1.79101	2.7847
352.8	0.367957	0.945596	0.788014	0.90441	1.1638	1.79213	2.78393
353	0.367412	0.947551	0.78828	0.904426	1.16504	1.79197	2.78465
353.2	0.366967	0.946379	0.787804	0.904633	1.16616	1.79404	2.78538
353.4	0.367319	0.946955	0.786531	0.903786	1.16685	1.79303	2.78791
353.6	0.366625	0.946104	0.786643	0.902755	1.16695	1.79358	2.78614
353.8	0.36728	0.94675	0.787137	0.902697	1.16828	1.79267	2.78672
354	0.367718	0.945663	0.786886	0.903972	1.16698	1.79371	2.78744
354.2	0.369253	0.946154	0.787829	0.904022	1.1669	1.79263	2.78862
354.4	0.369479	0.944908	0.788204	0.904342	1.16693	1.79331	2.78639
354.6	0.369438	0.945121	0.787602	0.905495	1.16681	1.79331	2.78775
354.8	0.370546	0.944967	0.787279	0.905503	1.1677	1.79324	2.78849
355	0.37074	0.945969	0.787335	0.903924	1.16807	1.79417	2.78781
355.2	0.370851	0.948397	0.787458	0.904871	1.16846	1.79386	2.78795
355.4	0.370385	0.949123	0.788631	0.904775	1.1686	1.79337	2.78883
355.6	0.371622	0.9493	0.789036	0.903773	1.16986	1.79457	2.7904
355.8	0.371332	0.948929	0.788753	0.903141	1.16916	1.79537	2.7897
356	0.370564	0.948051	0.78975	0.905332	1.17099	1.79337	2.7897
356.2	0.370708	0.946802	0.788461	0.904485	1.1716	1.79411	2.78805
356.4	0.370849	0.946644	0.787668	0.904039	1.17224	1.79546	2.79056
356.6	0.371036	0.946432	0.787681	0.90463	1.17097	1.79525	2.79008
356.8	0.369743	0.947039	0.788264	0.906087	1.16939	1.79517	2.79027
357	0.371009	0.946567	0.787447	0.905386	1.16824	1.79601	2.79072
357.2	0.371924	0.945786	0.788318	0.905494	1.1667	1.79583	2.79327
357.4	0.373237	0.944941	0.787429	0.906732	1.16516	1.79618	2.79167
357.6	0.373939	0.946293	0.788717	0.90759	1.16487	1.79594	2.79197
357.8	0.375343	0.945684	0.787842	0.907783	1.16637	1.79661	2.79273
358	0.376524	0.946307	0.787664	0.908226	1.16662	1.79637	2.79314
358.2	0.375096	0.946851	0.788462	0.907852	1.16711	1.79696	2.79329
358.4	0.375739	0.947639	0.789862	0.908067	1.16882	1.796	2.79402
358.6	0.374374	0.946558	0.789211	0.908175	1.1692	1.79532	2.79322
358.8	0.375584	0.946048	0.792145	0.906276	1.16835	1.79506	2.79318
359	0.374356	0.946809	0.793146	0.906268	1.16712	1.79448	2.79379
359.2	0.376044	0.945671	0.792145	0.906212	1.16717	1.79519	2.79246
359.4	0.375033	0.947207	0.791443	0.906163	1.16655	1.79626	2.79326
359.6	0.375951	0.946357	0.7907	0.905557	1.16713	1.79727	2.79351
359.8	0.375998	0.947182	0.788438	0.905808	1.16706	1.79753	2.79417
360	0.377189	0.947857	0.787118	0.905556	1.16919	1.79903	2.79371
360.2	0.37656	0.948988	0.787579	0.906319	1.16943	1.7988	2.79526
360.4	0.378651	0.946986	0.787984	0.90691	1.16994	1.79735	2.79445
360.6	0.379066	0.94724	0.788501	0.906112	1.17059	1.79906	2.79634
360.8	0.378282	0.947177	0.789582	0.907806	1.17195	1.79886	2.79763
361	0.378014	0.945645	0.791626	0.907337	1.17182	1.79831	2.79822
361.2	0.378652	0.944642	0.792193	0.907053	1.17117	1.79797	2.79833
361.4	0.377902	0.94654	0.791693	0.905924	1.17115	1.79908	2.7987
361.6	0.379249	0.947902	0.791853	0.906901	1.17142	1.79698	2.79715
361.8	0.37962	0.947199	0.792559	0.906354	1.17154	1.79762	2.79514
362	0.379382	0.948219	0.792223	0.906709	1.17098	1.7988	2.79572
362.2	0.379421	0.949094	0.791176	0.906904	1.17219	1.79989	2.7959
362.4	0.379252	0.948125	0.791674	0.906429	1.17287	1.80086	2.79529
362.6	0.378225	0.947606	0.792398	0.907259	1.17281	1.80168	2.79459
362.8	0.378124	0.948788	0.790907	0.907421	1.17226	1.80101	2.79559
363	0.378332	0.947961	0.790258	0.90804	1.17233	1.80101	2.79546
363.2	0.377897	0.948213	0.791106	0.908788	1.17279	1.80085	2.79451
363.4	0.377828	0.948241	0.79096	0.910271	1.17187	1.80074	2.79516
363.6	0.378421	0.947437	0.791252	0.909585	1.17157	1.80185	2.79766
363.8	0.378792	0.946592	0.790913	0.90998	1.17241	1.80206	2.79809
364	0.379328	0.946056	0.790864	0.908524	1.17384	1.80223	2.79696
364.2	0.379603	0.946326	0.78978	0.908132	1.17413	1.80214	2.7971
364.4	0.380545	0.9462	0.7904	0.90736	1.17485	1.8018	2.79842
364.6	0.380378	0.94766	0.789781	0.907234	1.17373	1.80079	2.79714
364.8	0.380309	0.94749	0.790938	0.906687	1.17338	1.80106	2.79718
365	0.380602	0.947426	0.790949	0.908095	1.17235	1.80166	2.79916
365.2	0.381594	0.946369	0.792009	0.908621	1.17275	1.80197	2.79946
365.4	0.379266	0.947106	0.792634	0.908594	1.1722	1.80243	2.79841
365.6	0.379512	0.946229	0.792804	0.907878	1.17373	1.80332	2.79874
365.8	0.38034	0.947371	0.792767	0.908144	1.17333	1.80391	2.79878
366	0.379312	0.948444	0.793283	0.907445	1.17308	1.80392	2.79841
366.2	0.379026	0.94904	0.792969	0.906495	1.17208	1.80378	2.79904
366.4	0.381153	0.948465	0.792813	0.906726	1.17339	1.80446	2.79972
366.6	0.381603	0.948661	0.792754	0.90783	1.17308	1.80501	2.79938
366.8	0.381804	0.948701	0.792276	0.90696	1.17413	1.80722	2.80038
367	0.383269	0.948031	0.792579	0.907182	1.1746	1.80651	2.80102
367.2	0.383826	0.949846	0.791304	0.908293	1.1747	1.80729	2.80094
367.4	0.38464	0.949867	0.79122	0.9079	1.17394	1.80647	2.80045
367.6	0.38405	0.950138	0.791571	0.907733	1.17351	1.80577	2.80064
367.8	0.384094	0.949149	0.792259	0.907231	1.17404	1.80503	2.80037
368	0.385019	0.949131	0.79221	0.907765	1.17348	1.80558	2.80016
368.2	0.385061	0.94778	0.793453	0.90597	1.17437	1.80669	2.79963
368.4	0.384861	0.947623	0.793517	0.906468	1.17507	1.80799	2.80085
368.6	0.386025	0.947614	0.793014	0.907474	1.1754	1.80768	2.80099
368.8	0.387116	0.947789	0.792369	0.907923	1.17511	1.80745	2.80076
369	0.385365	0.94846	0.792802	0.907034	1.17565	1.80795	2.80142
369.2	0.386012	0.94785	0.793342	0.907927	1.1754	1.80606	2.80236
369.4	0.386017	0.947531	0.793931	0.907987	1.17492	1.80639	2.8016
369.6	0.386607	0.947525	0.795196	0.907432	1.17535	1.80644	2.80359
369.8	0.385191	0.949466	0.795209	0.908159	1.17507	1.80731	2.80347
370	0.385998	0.948871	0.793979	0.908952	1.17508	1.80653	2.80318
370.2	0.385414	0.949746	0.793118	0.908815	1.17547	1.80791	2.80307
370.4	0.38596	0.951556	0.79263	0.908867	1.17551	1.80731	2.80397
370.6	0.386649	0.95155	0.791929	0.908089	1.17663	1.80923	2.8029
370.8	0.387799	0.94899	0.792695	0.90842	1.17639	1.80704	2.80348
371	0.388921	0.950093	0.793424	0.907582	1.17645	1.80835	2.8038
371.2	0.388916	0.948412	0.793923	0.908635	1.1753	1.80903	2.80476
371.4	0.388347	0.94659	0.794131	0.907691	1.1764	1.80909	2.80453
371.6	0.386055	0.946878	0.793714	0.907303	1.17528	1.80734	2.80452
371.8	0.384725	0.946903	0.793127	0.906842	1.17575	1.80863	2.8044
372	0.385308	0.947448	0.793289	0.907636	1.17548	1.80787	2.80349
372.2	0.386651	0.948674	0.793055	0.906986	1.17692	1.80776	2.803
372.4	0.386777	0.949726	0.793585	0.908429	1.17682	1.80878	2.80238
372.6	0.38789	0.95044	0.7939	0.908576	1.17681	1.80982	2.80233
372.8	0.389283	0.951081	0.794795	0.908896	1.17676	1.81005	2.80191
373	0.388926	0.951553	0.794909	0.909072	1.17681	1.81095	2.80323
373.2	0.388886	0.95197	0.794989	0.909324	1.17573	1.81055	2.80247
373.4	0.389976	0.951671	0.792904	0.910253	1.17505	1.81024	2.80408
373.6	0.38979	0.950935	0.793111	0.910849	1.17515	1.81038	2.80377
373.8	0.389706	0.952238	0.792714	0.910993	1.17514	1.81022	2.80593
374	0.388593	0.950872	0.792233	0.910602	1.1761	1.81034	2.80647
374.2	0.388377	0.951876	0.79319	0.910349	1.17659	1.81028	2.80783
374.4	0.3875	0.952933	0.79509	0.907986	1.17591	1.81064	2.80797
374.6	0.388865	0.953252	0.794977	0.9086	1.17664	1.81088	2.80897
374.8	0.389408	0.953077	0.795767	0.909575	1.17666	1.81132	2.80674
375	0.391342	0.953254	0.796269	0.909881	1.17623	1.81073	2.80506
375.2	0.391	0.952496	0.795784	0.909615	1.17605	1.81105	2.80403
375.4	0.391944	0.952381	0.795252	0.911723	1.1769	1.81072	2.80371
375.6	0.391853	0.951619	0.796109	0.910962	1.17611	1.81093	2.80442
375.8	0.391393	0.95131	0.795584	0.909055	1.17675	1.81206	2.805
376	0.391011	0.951206	0.797667	0.908009	1.17778	1.81355	2.80709
376.2	0.391911	0.950985	0.798106	0.908618	1.17831	1.81301	2.80799
376.4	0.393563	0.950378	0.797389	0.906879	1.1778	1.8132	2.80856
376.6	0.393401	0.949836	0.797443	0.908624	1.17882	1.8133	2.80842
376.8	0.394296	0.949259	0.797221	0.909402	1.178	1.81161	2.80937
377	0.395547	0.950467	0.796541	0.909697	1.17654	1.81109	2.80756
377.2	0.396116	0.952526	0.795657	0.909513	1.17729	1.8106	2.80804
377.4	0.396035	0.952339	0.796317	0.910284	1.17828	1.81169	2.80772
377.6	0.396962	0.953249	0.795712	0.908569	1.17843	1.81102	2.80691
377.8	0.397902	0.953493	0.796658	0.908975	1.17875	1.81163	2.80756
378	0.395551	0.951756	0.795681	0.909789	1.17959	1.81149	2.80808
378.2	0.39602	0.950204	0.797156	0.910291	1.17896	1.81372	2.8078
378.4	0.394692	0.95032	0.798243	0.911083	1.17927	1.81368	2.80732
378.6	0.394723	0.951724	0.799077	0.912785	1.17798	1.81452	2.80817
378.8	0.393968	0.951634	0.799299	0.912585	1.17783	1.81603	2.80635
379	0.396406	0.951616	0.799748	0.91257	1.17822	1.81754	2.80696
379.2	0.395613	0.951752	0.800067	0.912201	1.17825	1.8169	2.80781
379.4	0.396916	0.951843	0.799042	0.911831	1.17757	1.81682	2.80766
379.6	0.396824	0.950508	0.79792	0.91058	1.17764	1.81668	2.8077
379.8	0.397295	0.9515	0.797113	0.910156	1.17758	1.81621	2.80921
380	0.396454	0.951331	0.797024	0.910973	1.17711	1.81595	2.80934
380.2	0.397315	0.950897	0.795369	0.911405	1.17709	1.81592	2.80942
380.4	0.396552	0.952334	0.795084	0.911707	1.17688	1.81457	2.81057
380.6	0.396854	0.952403	0.795679	0.912519	1.17734	1.81512	2.81148
380.8	0.397425	0.95172	0.79561	0.912944	1.17825	1.81515	2.81107
381	0.398254	0.953047	0.795166	0.912874	1.17841	1.81505	2.81241
381.2	0.397409	0.952417	0.796867	0.911887	1.1785	1.81577	2.81175
381.4	0.397912	0.951784	0.79798	0.91155	1.17922	1.81709	2.81189
381.6	0.39751	0.950961	0.797537	0.910579	1.18022	1.81832	2.81221
381.8	0.397789	0.950945	0.79792	0.910857	1.1795	1.81713	2.81327
382	0.398854	0.950656	0.798531	0.910441	1.1787	1.81653	2.81142
382.2	0.399946	0.951771	0.797658	0.911117	1.17796	1.81518	2.81115
382.4	0.398769	0.951805	0.798034	0.912149	1.17659	1.81456	2.81179
382.6	0.400564	0.953539	0.797514	0.912654	1.17557	1.81327	2.8108
382.8	0.400538	0.953213	0.798069	0.911862	1.17558	1.81418	2.81033
383	0.39959	0.953549	0.798604	0.91334	1.17643	1.81494	2.81167
383.2	0.400786	0.951592	0.799961	0.91322	1.17677	1.81694	2.81331
383.4	0.40082	0.95118	0.799279	0.911266	1.17719	1.81794	2.81287
383.6	0.400783	0.949865	0.800438	0.911363	1.17706	1.8177	2.81323
383.8	0.40165	0.949865	0.799533	0.91245	1.17795	1.81908	2.81347
384	0.400647	0.949445	0.798426	0.911494	1.17752	1.81922	2.81399
384.2	0.40052	0.9525	0.797504	0.913047	1.17746	1.81828	2.81449
384.4	0.401045	0.95107	0.798768	0.913715	1.17805	1.8168	2.81521
384.6	0.400201	0.951571	0.798551	0.915069	1.17766	1.81827	2.81588
384.8	0.399113	0.952065	0.800033	0.913736	1.17778	1.81745	2.81712
385	0.401362	0.953704	0.800356	0.914331	1.17744	1.8167	2.81628
385.2	0.400554	0.952666	0.800578	0.912669	1.17767	1.81775	2.81524
385.4	0.402246	0.954124	0.80083	0.913496	1.17804	1.81938	2.81555
385.6	0.402212	0.954146	0.802007	0.912314	1.17884	1.81975	2.81538
385.8	0.40251	0.955119	0.801936	0.914291	1.17716	1.82059	2.8148
386	0.401315	0.954751	0.803445	0.913825	1.17737	1.82198	2.815
386.2	0.401651	0.954901	0.80383	0.915228	1.17701	1.82011	2.81482
386.4	0.401034	0.954469	0.803854	0.915016	1.17725	1.81985	2.81507
386.6	0.401942	0.954285	0.802306	0.914634	1.17775	1.81891	2.81547
386.8	0.403109	0.954648	0.802404	0.914121	1.17853	1.81838	2.81647
387	0.404132	0.954504	0.801316	0.913955	1.17857	1.81789	2.81846
387.2	0.405064	0.953522	0.801022	0.912882	1.18001	1.81993	2.81943
387.4	0.405675	0.953891	0.800121	0.912727	1.17937	1.8186	2.8187
387.6	0.406673	0.954395	0.801328	0.913309	1.17851	1.81937	2.81842
387.8	0.406162	0.953541	0.800117	0.912344	1.17888	1.81869	2.81729
388	0.405378	0.953235	0.800648	0.912517	1.18015	1.81902	2.81601
388.2	0.404868	0.953268	0.800276	0.91223	1.17991	1.81806	2.81637
388.4	0.405185	0.953398	0.800971	0.913379	1.18143	1.81976	2.81744
388.6	0.405349	0.952856	0.802358	0.912458	1.18178	1.81974	2.81789
388.8	0.4054	0.952562	0.803591	0.913271	1.18248	1.82217	2.81891
389	0.404778	0.951384	0.8041	0.913529	1.18284	1.82251	2.81963
389.2	0.404836	0.951966	0.805587	0.913952	1.18317	1.82432	2.81949
389.4	0.405278	0.951818	0.806537	0.913251	1.18305	1.82597	2.82012
389.6	0.403986	0.952243	0.806372	0.913303	1.18398	1.82651	2.82049
389.8	0.403706	0.953669	0.806552	0.912929	1.18557	1.82461	2.82048
390	0.309756	0.84888	0.725547	0.822226	1.11064	1.7454	2.71346
390.2	0.305777	0.842871	0.720906	0.818878	1.10264	1.74868	2.70793
390.4	0.305639	0.838776	0.720131	0.81723	1.10875	1.74273	2.70981
390.6	0.300835	0.838263	0.719693	0.818017	1.10493	1.74622	2.70543
390.8	0.301466	0.840681	0.725114	0.820652	1.10564	1.74488	2.70575
391	0.299406	0.840851	0.723112	0.820546	1.10501	1.74487	2.70539
391.2	0.29883	0.84228	0.723318	0.82135	1.10764	1.74445	2.70612
391.4	0.298496	0.84543	0.724233	0.823052	1.10789	1.74543	2.70443
391.6	0.298163	0.846815	0.724348	0.824206	1.10963	1.74428	2.70512
391.8	0.297617	0.847516	0.723705	0.824479	1.10886	1.74425	2.70471
392	0.29766	0.847329	0.723542	0.824549	1.10999	1.74391	2.70388
392.2	0.29853	0.84824	0.724336	0.826041	1.10842	1.74389	2.70304
392.4	0.297091	0.847337	0.723028	0.826024	1.10913	1.74419	2.70463
392.6	0.296541	0.849221	0.724204	0.82598	1.10988	1.74537	2.70472
392.8	0.29618	0.850612	0.724208	0.827105	1.11166	1.74594	2.70446
393	0.296851	0.851237	0.724705	0.827301	1.11146	1.74708	2.70493
393.2	0.296182	0.851388	0.725661	0.826779	1.1135	1.74697	2.7048
393.4	0.297646	0.853141	0.727014	0.827674	1.11333	1.74658	2.70486
393.6	0.298206	0.852796	0.727562	0.828739	1.1125	1.74627	2.70477
393.8	0.29812	0.852356	0.727143	0.829059	1.11277	1.74681	2.70584
394	0.297476	0.85283	0.727515	0.829516	1.11365	1.74649	2.70505
394.2	0.29717	0.852185	0.727073	0.831216	1.11383	1.74723	2.70606
394.4	0.295856	0.852989	0.72767	0.83254	1.11477	1.7482	2.70495
394.6	0.29532	0.853351	0.726626	0.833212	1.11548	1.74792	2.70398
394.8	0.295638	0.854587	0.727823	0.8329	1.11665	1.74734	2.70351
395	0.295011	0.855007	0.727576	0.832841	1.11615	1.74813	2.70413
395.2	0.294406	0.856819	0.727371	0.832294	1.11543	1.74701	2.70383
395.4	0.29523	0.856856	0.726966	0.832073	1.11544	1.74651	2.70405
395.6	0.296498	0.857212	0.727213	0.831829	1.11517	1.7481	2.70395
395.8	0.295507	0.856871	0.727383	0.83212	1.1151	1.74854	2.70301
396	0.296541	0.857809	0.728027	0.833957	1.11603	1.74814	2.702
396.2	0.2967	0.857794	0.727888	0.83438	1.11583	1.7494	2.70057
396.4	0.295569	0.858184	0.729044	0.833952	1.11614	1.74978	2.69964
396.6	0.295308	0.85873	0.729436	0.834718	1.11669	1.74854	2.70076
396.8	0.296	0.859246	0.729384	0.83498	1.11605	1.74767	2.70178
397	0.295204	0.858832	0.729553	0.834712	1.11665	1.74672	2.70156
397.2	0.294877	0.859433	0.731202	0.835154	1.11759	1.74602	2.70148
397.4	0.295078	0.857733	0.731094	0.835405	1.11735	1.74556	2.70273
397.6	0.294535	0.857151	0.731612	0.835647	1.11782	1.74569	2.70198
397.8	0.295292	0.858277	0.731665	0.837713	1.11765	1.74702	2.70123
398	0.293966	0.85832	0.732492	0.837641	1.11741	1.74839	2.70173
398.2	0.293866	0.858168	0.731609	0.837911	1.11706	1.74905	2.70303
398.4	0.294563	0.859978	0.731355	0.838329	1.11705	1.7495	2.70277
398.6	0.294424	0.860757	0.7318	0.838601	1.11702	1.75025	2.7028
398.8	0.293421	0.860519	0.732188	0.837556	1.11809	1.74948	2.70318
399	0.294664	0.860725	0.73208	0.839103	1.11799	1.74916	2.70418
399.2	0.294934	0.861803	0.731805	0.838219	1.1174	1.74852	2.70288
399.4	0.294663	0.861421	0.731866	0.838739	1.11815	1.74844	2.70312
[truncated: 552 more rows]

## Sheet: NB16
Supporting Table 1 Continued: Raw data for Nanobody 16 KD calculations using biolayer interferometry
Time (s)	Buffer only Binding (nm)	113.6nM Binding (nm)	227.3nM Binding (nm)	454.5nM Binding (nm)	1136nM Binding (nm)	2273nM Binding (nm)	4545nM Binding (nm)
0	0	0	0	0	0	0	0
0.2	-0.00203978	0.000305267	0.0022734	-0.000123148	-0.00139688	0.00336823	-0.0014624
0.4	-0.00111033	-0.00290684	0.00298472	-0.00126587	-0.0064863	0.00475493	-0.00307908
0.6	-0.000615672	-0.00201176	0.00242301	-0.00182137	-0.0107343	0.00546877	-0.00500101
0.8	-0.00119809	-0.00377902	0.00240161	-5.48203e-05	-0.0145113	0.00594657	-0.00807822
1	-0.000590282	-0.0046932	0.00178476	-0.000436569	-0.0177316	0.00655152	-0.00816741
1.2	-0.000671041	-0.00504502	0.00111346	-0.00197515	-0.0213328	0.00633928	-0.00841236
1.4	-0.00122954	-0.00502296	-0.000121844	-0.00370667	-0.0226361	0.00654566	-0.00991516
1.6	-0.00241741	-0.00673184	-0.000321664	-0.00451011	-0.0241046	0.00617768	-0.00991745
1.8	-0.00302954	-0.00524337	-0.000661705	-0.00786459	-0.0255974	0.00631325	-0.00978217
2	-0.00476376	-0.00572416	-0.000250751	-0.00897414	-0.027615	0.00587415	-0.010971
2.2	-0.005148	-0.00724397	-0.000766071	-0.00916922	-0.0287712	0.00527845	-0.0119479
2.4	-0.00646208	-0.00623375	-0.000978919	-0.00958302	-0.0303729	0.00400765	-0.011778
2.6	-0.00714777	-0.0070988	-0.000904166	-0.010642	-0.031854	0.00381744	-0.0129752
2.8	-0.00642828	-0.00859423	-0.00144968	-0.0108439	-0.0335694	0.00271586	-0.0129035
3	-0.00747066	-0.00738223	-0.00161189	-0.0106535	-0.0341739	0.00245571	-0.0141434
3.2	-0.00842306	-0.00755694	-0.0019454	-0.0114688	-0.0356344	0.00254058	-0.01483
3.4	-0.00782703	-0.00798098	-0.00212295	-0.0116883	-0.036983	0.0017662	-0.0146337
3.6	-0.0070864	-0.00776033	-0.0032339	-0.0116376	-0.038299	0.00180224	-0.0146791
3.8	-0.00867499	-0.00712901	-0.00350965	-0.0128225	-0.0386319	0.00224234	-0.0147267
4	-0.00762857	-0.0092092	-0.00426901	-0.0149272	-0.040307	0.00167124	-0.0149191
4.2	-0.0075338	-0.00886789	-0.0052358	-0.0141894	-0.0408252	0.000739138	-0.0147091
4.4	-0.00940604	-0.00956549	-0.00555789	-0.0138784	-0.0414232	0.00108775	-0.0146488
4.6	-0.0108116	-0.00891562	-0.00521619	-0.0144484	-0.0426135	0.00122228	-0.0165056
4.8	-0.0110919	-0.0105721	-0.00641268	-0.0143332	-0.0448016	0.000855395	-0.0166928
5	-0.0120352	-0.00966765	-0.00691363	-0.0139013	-0.0452429	0.00123145	-0.0179619
5.2	-0.0126091	-0.0104673	-0.00786024	-0.0153036	-0.0468068	0.0013854	-0.0191928
5.4	-0.0115142	-0.0102223	-0.00859058	-0.015741	-0.0470277	0.00178667	-0.0205213
5.6	-0.0107425	-0.0112572	-0.00916109	-0.0174377	-0.0467663	0.000995005	-0.018856
5.8	-0.0110948	-0.0107839	-0.00942596	-0.0173886	-0.0454533	0.000101049	-0.0198743
6	-0.0109377	-0.0107701	-0.00985685	-0.0181585	-0.0459221	-0.00033569	-0.0195957
6.2	-0.0101776	-0.0109148	-0.00926605	-0.0174216	-0.0461027	4.56393e-05	-0.0207406
6.4	-0.0102653	-0.0121059	-0.00930647	-0.0180048	-0.0472149	0.000678107	-0.0220137
6.6	-0.0114042	-0.0116687	-0.0100733	-0.0169399	-0.0479994	0.00175224	-0.0228525
6.8	-0.0116932	-0.0112622	-0.0107104	-0.0176025	-0.0494483	0.00197987	-0.0233496
7	-0.0117507	-0.0126903	-0.0105866	-0.0180477	-0.0499217	0.00311567	-0.0243457
7.2	-0.0129866	-0.0124587	-0.0110369	-0.0191343	-0.0499945	0.00272412	-0.0251779
7.4	-0.0149536	-0.0117271	-0.0105267	-0.0196979	-0.0490077	0.00190367	-0.0254354
7.6	-0.0156787	-0.0122292	-0.0113076	-0.0203276	-0.0500468	0.00110616	-0.0258361
7.8	-0.015938	-0.0132307	-0.0105352	-0.0219465	-0.0505766	0.000543015	-0.0262214
8	-0.0170988	-0.0132254	-0.0109583	-0.0212342	-0.0499779	-0.000640512	-0.0256178
8.2	-0.0176388	-0.0128511	-0.0109088	-0.0226683	-0.0510245	5.82613e-05	-0.0250133
8.4	-0.0182089	-0.0138348	-0.0116919	-0.0234362	-0.0528243	-0.00139089	-0.025838
8.6	-0.0180452	-0.0142399	-0.0100483	-0.0245699	-0.0523603	-0.00136752	-0.0267098
8.8	-0.0188346	-0.0140589	-0.0106058	-0.0237832	-0.0527738	2.00146e-05	-0.027188
9	-0.0196176	-0.0142527	-0.0120541	-0.025108	-0.053637	-0.000165595	-0.0287772
9.2	-0.0192349	-0.0147995	-0.0118428	-0.0259308	-0.0540662	0.000408697	-0.0292672
9.4	-0.0186855	-0.015343	-0.0129408	-0.0256296	-0.0545933	0.000671459	-0.0289288
9.6	-0.0183073	-0.0149353	-0.0155086	-0.0260202	-0.0556035	1.61881e-05	-0.0287365
9.8	-0.0187473	-0.0151035	-0.0155061	-0.0277394	-0.0571639	-0.00122534	-0.0297797
10	-0.0186345	-0.0150312	-0.0139674	-0.0279918	-0.0587791	-0.00105148	-0.029635
10.2	-0.0186584	-0.0158056	-0.0146379	-0.0275572	-0.0589188	-0.00189949	-0.0305964
10.4	-0.0194975	-0.0160211	-0.014188	-0.0280304	-0.0589017	-0.00125491	-0.0306343
10.6	-0.0202153	-0.0164843	-0.0121429	-0.0273811	-0.059585	-0.00216366	-0.0319374
10.8	-0.0200276	-0.0178431	-0.0125081	-0.0273312	-0.0595031	-0.00195044	-0.0315918
11	-0.020121	-0.0171542	-0.0130919	-0.0276337	-0.0593878	-0.00318045	-0.0315797
11.2	-0.0223931	-0.0170798	-0.0130572	-0.0286409	-0.060279	-0.00331557	-0.0314506
11.4	-0.0222478	-0.0176319	-0.0137246	-0.0298078	-0.0622595	-0.00321592	-0.0324592
11.6	-0.0220855	-0.01796	-0.0150818	-0.0304871	-0.0618247	-0.00185582	-0.0322371
11.8	-0.0220768	-0.0178758	-0.0152061	-0.029903	-0.0616862	-0.00245216	-0.0326191
12	-0.0233491	-0.0188102	-0.0166244	-0.0310837	-0.0627149	-0.00239097	-0.0343999
12.2	-0.0220564	-0.0182931	-0.017567	-0.0304876	-0.0622473	-0.00274631	-0.0347233
12.4	-0.0225164	-0.0174957	-0.0173289	-0.030297	-0.0623849	-0.0034956	-0.0348389
12.6	-0.0245632	-0.0181829	-0.0175475	-0.0312136	-0.0630874	-0.00451614	-0.0351045
12.8	-0.0256847	-0.0179029	-0.0177282	-0.0326818	-0.0634635	-0.00431165	-0.0365846
13	-0.023998	-0.0186689	-0.0176614	-0.0329375	-0.0634486	-0.00445403	-0.036328
13.2	-0.0245123	-0.0186206	-0.0172287	-0.0325015	-0.0643781	-0.00508629	-0.0364023
13.4	-0.0246886	-0.0188217	-0.0166772	-0.0323821	-0.0640701	-0.00513491	-0.0367672
13.6	-0.023985	-0.0194551	-0.0166942	-0.0325848	-0.0646353	-0.00530899	-0.0377511
13.8	-0.0240561	-0.0196554	-0.0168308	-0.031345	-0.0644207	-0.00545498	-0.0368448
14	-0.0255198	-0.0205156	-0.0169875	-0.030462	-0.0646625	-0.00422612	-0.0360125
14.2	-0.0258452	-0.0218778	-0.01822	-0.0314432	-0.0649459	-0.00433775	-0.0362677
14.4	-0.0259245	-0.0224482	-0.0190414	-0.0318332	-0.0652511	-0.00346357	-0.0359091
14.6	-0.0266311	-0.0228161	-0.0196612	-0.0317989	-0.0665464	-0.00387349	-0.0360337
14.8	-0.0271255	-0.0239046	-0.0200362	-0.0322181	-0.0666264	-0.00366187	-0.0369129
15	-0.026647	-0.0229173	-0.0211264	-0.033063	-0.0674896	-0.00562412	-0.0375588
15.2	-0.0272403	-0.0225537	-0.0205224	-0.0340684	-0.06697	-0.00535205	-0.0380757
15.4	-0.0270567	-0.0227258	-0.0210285	-0.033828	-0.0674643	-0.00620163	-0.0391791
15.6	-0.0275156	-0.0216051	-0.0202129	-0.0344381	-0.0665601	-0.00592856	-0.0402833
15.8	-0.0279042	-0.0210391	-0.0206578	-0.0354649	-0.0682052	-0.00580534	-0.0395083
16	-0.0279207	-0.0217238	-0.0195626	-0.0362239	-0.0692483	-0.00480007	-0.040601
16.2	-0.0275469	-0.0217531	-0.0204534	-0.035745	-0.070113	-0.00600062	-0.0410015
16.4	-0.0287314	-0.0229254	-0.020067	-0.0378876	-0.0706706	-0.00638641	-0.0406967
16.6	-0.0286398	-0.0231834	-0.0208511	-0.0385134	-0.071245	-0.00633437	-0.0398453
16.8	-0.0284092	-0.0243068	-0.0209541	-0.0386665	-0.0706613	-0.00625506	-0.0406636
17	-0.0303353	-0.0235932	-0.0215381	-0.0378183	-0.0693626	-0.00747656	-0.0397077
17.2	-0.0306566	-0.0244131	-0.0214864	-0.0383638	-0.0702747	-0.00721768	-0.0389484
17.4	-0.0311623	-0.0238321	-0.0222709	-0.0383613	-0.0703663	-0.00793894	-0.0395671
17.6	-0.0311222	-0.024537	-0.0224562	-0.0376448	-0.0710297	-0.00877918	-0.0406439
17.8	-0.031585	-0.0237924	-0.0232812	-0.0383373	-0.0716178	-0.00983987	-0.0402978
18	-0.0306209	-0.0253911	-0.0243435	-0.0386211	-0.0722801	-0.0100634	-0.041596
18.2	-0.0313743	-0.0247304	-0.0248077	-0.0388688	-0.0728885	-0.0100366	-0.0423291
18.4	-0.0306327	-0.0248859	-0.0240327	-0.0384832	-0.0736388	-0.00945998	-0.0435608
18.6	-0.0310271	-0.0258301	-0.0254789	-0.0395705	-0.0739365	-0.00923066	-0.0436863
18.8	-0.0309015	-0.0253786	-0.0248982	-0.0399827	-0.0746536	-0.00997982	-0.0441956
19	-0.0323418	-0.024855	-0.0257062	-0.0402821	-0.0750781	-0.00994179	-0.0440012
19.2	-0.0325136	-0.0254239	-0.0255635	-0.0418033	-0.0750275	-0.0106775	-0.0442177
19.4	-0.0323482	-0.0262982	-0.0264313	-0.0424031	-0.0748575	-0.0101662	-0.0427571
19.6	-0.0325835	-0.0252904	-0.025602	-0.0430138	-0.0755955	-0.00995304	-0.0428594
19.8	-0.0313988	-0.0272713	-0.0263004	-0.0423915	-0.0765643	-0.00896661	-0.0443963
20	-0.0322163	-0.0266396	-0.0252753	-0.0436663	-0.0770198	-0.008144	-0.0442296
20.2	-0.0326952	-0.0269799	-0.0268063	-0.0430494	-0.0783789	-0.00759003	-0.0456523
20.4	-0.0341479	-0.0262967	-0.0269857	-0.042762	-0.0795885	-0.00920019	-0.0457375
20.6	-0.0342129	-0.0278167	-0.0265213	-0.042759	-0.0801494	-0.00990378	-0.0460827
20.8	-0.0357905	-0.0264756	-0.0266587	-0.0432355	-0.0801174	-0.0105782	-0.0450389
21	-0.0350215	-0.0279974	-0.0269047	-0.0439189	-0.080342	-0.0114804	-0.0448375
21.2	-0.0357322	-0.0278659	-0.0256194	-0.0444169	-0.0796021	-0.0120592	-0.0445422
21.4	-0.0345143	-0.0287339	-0.0269929	-0.0447516	-0.0786383	-0.0119583	-0.0446323
21.6	-0.0346094	-0.0281269	-0.0280581	-0.0450901	-0.0794191	-0.0124986	-0.0439047
21.8	-0.0346034	-0.0282578	-0.0275694	-0.0457398	-0.0801112	-0.0133816	-0.0440708
22	-0.0345899	-0.0287165	-0.0285195	-0.0455665	-0.0806349	-0.0133528	-0.0452813
22.2	-0.0342308	-0.0295676	-0.0286634	-0.0455688	-0.081678	-0.0143591	-0.0441031
22.4	-0.0349697	-0.0289715	-0.0283217	-0.0463716	-0.0828486	-0.0135175	-0.0442797
22.6	-0.0362515	-0.0294065	-0.0285842	-0.0463223	-0.0815399	-0.013777	-0.0451784
22.8	-0.0366176	-0.0307161	-0.02915	-0.0462904	-0.0814916	-0.0128501	-0.0453479
23	-0.0363402	-0.0307987	-0.0296834	-0.0456077	-0.0817977	-0.0122988	-0.0452186
23.2	-0.0368501	-0.0310905	-0.0305674	-0.0452596	-0.0814791	-0.0117245	-0.0467362
23.4	-0.0371312	-0.031537	-0.0302743	-0.045116	-0.0821176	-0.0115979	-0.0480043
23.6	-0.037123	-0.0306267	-0.0304907	-0.0451534	-0.0823636	-0.0119359	-0.0485896
23.8	-0.0373849	-0.0297604	-0.0319428	-0.0457325	-0.0824932	-0.0119654	-0.0485457
24	-0.0381751	-0.0303105	-0.0313746	-0.0461804	-0.0838312	-0.012932	-0.0496414
24.2	-0.0379522	-0.0305216	-0.031045	-0.0478299	-0.0839424	-0.0130377	-0.049916
24.4	-0.0387334	-0.0305458	-0.0313542	-0.0479364	-0.0837887	-0.014032	-0.0492181
24.6	-0.0378393	-0.031144	-0.0320552	-0.0482085	-0.0850836	-0.0134598	-0.0486476
24.8	-0.0387546	-0.0309306	-0.0308932	-0.0486392	-0.0852096	-0.0136607	-0.0498595
25	-0.0381129	-0.0297497	-0.0311003	-0.0491493	-0.0843807	-0.0143683	-0.0497519
25.2	-0.0381647	-0.0297743	-0.0314193	-0.0477472	-0.0855059	-0.0142593	-0.051086
25.4	-0.0376971	-0.0311876	-0.0327407	-0.0483294	-0.0859271	-0.0145832	-0.0514572
25.6	-0.0388138	-0.0314137	-0.0321699	-0.0497461	-0.0863953	-0.0145553	-0.0529875
25.8	-0.0373549	-0.032302	-0.0322982	-0.050099	-0.0865738	-0.0150081	-0.05319
26	-0.0383874	-0.0332774	-0.0326093	-0.050724	-0.0874711	-0.0135752	-0.0532783
26.2	-0.0387721	-0.0338561	-0.0322354	-0.0516774	-0.0865707	-0.0131467	-0.0514151
26.4	-0.0401932	-0.0334776	-0.0318825	-0.0517926	-0.0872637	-0.0133518	-0.0530717
26.6	-0.0407634	-0.0344542	-0.0335753	-0.0506482	-0.0877138	-0.0139801	-0.0520759
26.8	-0.0420163	-0.0346698	-0.0345626	-0.0500233	-0.0891134	-0.0137828	-0.0513559
27	-0.0421984	-0.0354286	-0.0345176	-0.0508168	-0.0890117	-0.0150722	-0.0519124
27.2	-0.0424277	-0.034689	-0.0356288	-0.0500712	-0.0891003	-0.0150133	-0.0532988
27.4	-0.0417494	-0.0344481	-0.0366916	-0.0510546	-0.089301	-0.0140858	-0.0524731
27.6	-0.0415366	-0.0339627	-0.0364189	-0.0514967	-0.0888924	-0.0137231	-0.0525879
27.8	-0.0418874	-0.034374	-0.0365857	-0.052685	-0.0879021	-0.0146924	-0.0534658
28	-0.041412	-0.034024	-0.0373615	-0.0522105	-0.0884632	-0.0139303	-0.0530031
28.2	-0.0409734	-0.0343703	-0.0377284	-0.0539772	-0.0883569	-0.0150055	-0.0527998
28.4	-0.0408179	-0.0342739	-0.0376447	-0.0541064	-0.0887481	-0.015784	-0.0535121
28.6	-0.0397185	-0.0348346	-0.0369631	-0.0546717	-0.089363	-0.0164095	-0.0556641
28.8	-0.0402428	-0.0341342	-0.0372437	-0.0550512	-0.0893592	-0.0162692	-0.0555585
29	-0.0412976	-0.0337332	-0.0368757	-0.0564269	-0.0889556	-0.0178167	-0.0562925
29.2	-0.0426671	-0.0351815	-0.0370674	-0.056102	-0.0904857	-0.0172984	-0.057236
29.4	-0.0441464	-0.0352212	-0.037392	-0.0563979	-0.0905444	-0.0182003	-0.0572254
29.6	-0.0448837	-0.0349289	-0.0382757	-0.0562556	-0.0906059	-0.0177971	-0.0562787
29.8	-0.0447404	-0.0361678	-0.0374236	-0.05691	-0.091341	-0.0176956	-0.0569795
30	0.0186394	-0.00980985	-0.015146	-0.0604635	-0.0792696	0.00299895	-0.0343503
30.2	0.0102067	0.0487584	0.0335705	-0.0490993	-0.0443717	0.0567112	-0.00584818
30.4	0.00639471	0.133803	0.102381	0.0136128	0.0263311	0.128131	0.0583452
30.6	0.00561969	0.209674	0.167233	0.0793616	0.0888988	0.195494	0.110872
30.8	0.0025871	0.277259	0.230638	0.136317	0.150742	0.257117	0.165716
31	0.000353673	0.341544	0.285811	0.187907	0.204062	0.313699	0.212401
31.2	-0.00200135	0.402174	0.342835	0.246446	0.262241	0.368126	0.263286
31.4	-0.00300682	0.455122	0.387197	0.29433	0.306691	0.414827	0.308565
31.6	-0.00258662	0.495229	0.429307	0.339375	0.350644	0.45225	0.34681
31.8	-0.00281386	0.528523	0.461799	0.374349	0.383879	0.484622	0.379602
32	-0.0048155	0.557582	0.491191	0.404542	0.411518	0.512034	0.408723
32.2	-0.00495831	0.581901	0.516431	0.433868	0.437434	0.536879	0.433467
32.4	-0.0050643	0.603893	0.539268	0.458576	0.457833	0.556755	0.456764
32.6	-0.00824856	0.622066	0.556868	0.48186	0.47471	0.577289	0.479013
32.8	-0.00891555	0.637249	0.574209	0.500376	0.491286	0.590995	0.495322
33	-0.00957142	0.649173	0.587115	0.515685	0.506343	0.605923	0.512133
33.2	-0.0103493	0.659718	0.598751	0.529609	0.515253	0.616596	0.52642
33.4	-0.0110559	0.667755	0.60948	0.543685	0.52691	0.62751	0.539752
33.6	-0.0116222	0.677538	0.619281	0.555343	0.535478	0.635678	0.550731
33.8	-0.0122257	0.685314	0.626252	0.565677	0.542006	0.644552	0.561908
34	-0.0124314	0.691469	0.633605	0.573852	0.549316	0.650263	0.570555
34.2	-0.012924	0.696926	0.640699	0.579864	0.558357	0.656623	0.57848
34.4	-0.0149025	0.703083	0.646352	0.586733	0.563796	0.663417	0.584852
34.6	-0.0139344	0.707576	0.651717	0.593253	0.568655	0.669267	0.591335
34.8	-0.0150626	0.713008	0.655908	0.598075	0.573571	0.673932	0.596497
35	-0.0158241	0.71596	0.659921	0.603658	0.576515	0.679788	0.602587
35.2	-0.0156518	0.720248	0.662807	0.609171	0.579324	0.684441	0.605844
35.4	-0.0156892	0.723185	0.66643	0.613835	0.582571	0.687665	0.611774
35.6	-0.0180267	0.725847	0.670011	0.616638	0.58707	0.690071	0.615999
35.8	-0.0194314	0.727774	0.674656	0.619831	0.59178	0.693358	0.620117
36	-0.0211301	0.730524	0.678077	0.622718	0.595159	0.694858	0.623387
36.2	-0.0229663	0.733759	0.681928	0.625533	0.597194	0.696918	0.627782
36.4	-0.0236647	0.735368	0.683587	0.62854	0.599794	0.700673	0.629642
36.6	-0.0249311	0.737821	0.684553	0.631278	0.601374	0.70264	0.633119
36.8	-0.0256769	0.739947	0.685488	0.634914	0.602067	0.70451	0.635738
37	-0.0258238	0.741973	0.686576	0.638959	0.602207	0.707964	0.637793
37.2	-0.0265597	0.743352	0.685722	0.643061	0.603452	0.710235	0.639622
37.4	-0.026619	0.743733	0.687693	0.643785	0.604643	0.711219	0.64135
37.6	-0.0259236	0.745882	0.690107	0.646452	0.606494	0.71368	0.642599
37.8	-0.0260888	0.747269	0.691456	0.64848	0.608283	0.716537	0.644363
38	-0.0269369	0.748682	0.693978	0.649453	0.610666	0.716359	0.646164
38.2	-0.0272401	0.750297	0.696079	0.650556	0.613168	0.717147	0.648706
38.4	-0.0296719	0.752255	0.697579	0.65394	0.614589	0.718993	0.65095
38.6	-0.0309484	0.753584	0.698658	0.655747	0.615328	0.720404	0.652483
38.8	-0.0310211	0.754877	0.700372	0.658183	0.615321	0.719867	0.653669
39	-0.0314627	0.757546	0.700802	0.659591	0.615726	0.722754	0.655479
39.2	-0.031089	0.755902	0.702925	0.659181	0.615362	0.724267	0.65722
39.4	-0.0307797	0.758295	0.70444	0.660032	0.616177	0.725058	0.658165
39.6	-0.0313601	0.75838	0.706477	0.660006	0.617207	0.726416	0.659948
39.8	-0.0313343	0.757795	0.707742	0.659978	0.617574	0.72838	0.661538
40	-0.0304332	0.756305	0.709006	0.660486	0.618901	0.729032	0.662426
40.2	-0.0310499	0.759584	0.709542	0.662877	0.620551	0.730072	0.662307
40.4	-0.0298708	0.759388	0.708979	0.665325	0.621179	0.730884	0.662926
40.6	-0.029633	0.761403	0.70948	0.666235	0.622509	0.731667	0.664218
40.8	-0.0298857	0.763528	0.709606	0.667185	0.625132	0.731766	0.664616
41	-0.0305709	0.765675	0.709666	0.668309	0.62635	0.731878	0.665626
41.2	-0.0303853	0.766145	0.711493	0.66802	0.626047	0.734601	0.666405
41.4	-0.0309764	0.767687	0.713704	0.667691	0.627097	0.736289	0.668311
41.6	-0.0302173	0.767678	0.715166	0.668986	0.625972	0.736945	0.668284
41.8	-0.0322159	0.767919	0.717163	0.669342	0.626048	0.738741	0.669782
42	-0.0320594	0.768014	0.718519	0.670661	0.626392	0.740762	0.670292
42.2	-0.0326299	0.768263	0.717547	0.672006	0.626561	0.73981	0.671305
42.4	-0.0338566	0.770707	0.717708	0.674215	0.627294	0.740042	0.671958
42.6	-0.0344662	0.770094	0.717771	0.675924	0.627505	0.741274	0.673095
42.8	-0.0336149	0.770725	0.717076	0.677131	0.628349	0.740848	0.673854
43	-0.0349208	0.77245	0.717849	0.67804	0.628514	0.7409	0.674794
43.2	-0.0355118	0.774313	0.718514	0.678958	0.629139	0.742851	0.675185
43.4	-0.0343115	0.773061	0.719186	0.678583	0.629745	0.742758	0.675252
43.6	-0.0350585	0.775625	0.720354	0.678449	0.631342	0.742712	0.675316
43.8	-0.035356	0.776265	0.72099	0.678805	0.630871	0.744724	0.676346
44	-0.0348596	0.775046	0.721436	0.679745	0.631959	0.745575	0.677323
44.2	-0.0342383	0.775817	0.722373	0.679689	0.631548	0.744549	0.678941
44.4	-0.0359466	0.775832	0.722182	0.680849	0.630841	0.746569	0.681205
44.6	-0.0356004	0.775317	0.72146	0.680541	0.630132	0.746434	0.681612
44.8	-0.0368706	0.77547	0.721599	0.682168	0.63005	0.746746	0.680617
45	-0.0372391	0.776991	0.721822	0.682495	0.629505	0.747522	0.681438
45.2	-0.0373172	0.776078	0.722018	0.683023	0.631539	0.748815	0.681829
45.4	-0.0362723	0.777498	0.723018	0.682443	0.632272	0.748872	0.680996
45.6	-0.0373036	0.776781	0.723337	0.684386	0.633185	0.750481	0.680845
45.8	-0.0359871	0.778637	0.725549	0.684981	0.635235	0.748978	0.682401
46	-0.0363725	0.778961	0.725734	0.684848	0.636133	0.750411	0.682229
46.2	-0.0383674	0.780222	0.726284	0.686418	0.63507	0.751208	0.681629
46.4	-0.0392329	0.78055	0.726322	0.687222	0.634932	0.751904	0.682857
46.6	-0.0380191	0.782469	0.727261	0.685431	0.634316	0.752098	0.684446
46.8	-0.0387852	0.781779	0.726063	0.686384	0.634184	0.754415	0.686354
47	-0.0382915	0.782524	0.726765	0.687209	0.635021	0.753756	0.6879
47.2	-0.0361543	0.78237	0.726702	0.686357	0.636615	0.7531	0.690427
47.4	-0.0364396	0.782938	0.727052	0.686968	0.637186	0.753174	0.691237
47.6	-0.037899	0.783083	0.726194	0.688351	0.639186	0.754796	0.692315
47.8	-0.0381348	0.783593	0.727231	0.687833	0.638211	0.756375	0.690518
48	-0.0389742	0.784263	0.727381	0.688058	0.638597	0.757597	0.690442
48.2	-0.0401519	0.783781	0.727397	0.688866	0.638785	0.757715	0.689953
48.4	-0.0398498	0.783992	0.728097	0.689202	0.640297	0.757012	0.689951
48.6	-0.0398396	0.784044	0.729487	0.689206	0.639394	0.756322	0.690495
48.8	-0.0389437	0.784753	0.730562	0.688505	0.640414	0.756216	0.691969
49	-0.040169	0.785015	0.730798	0.688492	0.641122	0.756072	0.691763
49.2	-0.0411436	0.786395	0.732279	0.688757	0.640522	0.757799	0.692208
49.4	-0.040051	0.786491	0.733185	0.688856	0.639974	0.759094	0.692327
49.6	-0.0398946	0.787623	0.732435	0.689856	0.640507	0.760623	0.691324
49.8	-0.0413053	0.787162	0.732125	0.690416	0.64053	0.759971	0.69101
50	-0.0394452	0.787872	0.731561	0.691663	0.637947	0.759904	0.692264
50.2	-0.0389369	0.788018	0.731723	0.691201	0.637091	0.759699	0.692406
50.4	-0.0396774	0.788276	0.731385	0.691547	0.637358	0.761708	0.693461
50.6	-0.0393545	0.789203	0.732	0.691887	0.637053	0.760987	0.694662
50.8	-0.0387445	0.790415	0.730831	0.693039	0.6383	0.762795	0.69546
51	-0.0393667	0.789986	0.732109	0.69263	0.639742	0.764491	0.694287
51.2	-0.0406634	0.79101	0.733446	0.693796	0.641936	0.764864	0.694918
51.4	-0.0413755	0.791447	0.732612	0.69468	0.641915	0.764694	0.693303
51.6	-0.0405779	0.790558	0.732583	0.6952	0.641655	0.764157	0.692716
51.8	-0.040338	0.790209	0.733978	0.694617	0.641838	0.763669	0.692532
52	-0.0393522	0.790466	0.733791	0.694944	0.640851	0.763227	0.693109
52.2	-0.0375517	0.789953	0.732857	0.695533	0.641002	0.763595	0.69385
52.4	-0.0372356	0.789222	0.73436	0.695371	0.641512	0.762976	0.695752
52.6	-0.03917	0.789809	0.735187	0.694124	0.642311	0.76565	0.696499
52.8	-0.039726	0.790071	0.735799	0.694475	0.641567	0.766421	0.697414
53	-0.0409211	0.790137	0.736204	0.694977	0.642962	0.766018	0.699162
53.2	-0.040739	0.790246	0.736167	0.694859	0.641906	0.765789	0.697727
53.4	-0.0418393	0.791063	0.736239	0.695298	0.642583	0.766538	0.698403
53.6	-0.0407449	0.789854	0.736703	0.695833	0.642352	0.764972	0.699116
53.8	-0.040863	0.790077	0.737089	0.696855	0.642562	0.764355	0.698792
54	-0.0415183	0.790084	0.737765	0.69711	0.643632	0.765781	0.698299
54.2	-0.0418515	0.790085	0.738379	0.696387	0.644737	0.766101	0.700519
54.4	-0.0392319	0.790331	0.738305	0.696605	0.645139	0.765813	0.699293
54.6	-0.0407177	0.791853	0.739432	0.69682	0.645718	0.766007	0.699066
54.8	-0.041385	0.792287	0.739874	0.696624	0.644702	0.766334	0.699711
55	-0.0410357	0.792893	0.74034	0.695857	0.643635	0.766911	0.699666
55.2	-0.0414685	0.794532	0.740471	0.697384	0.645523	0.767143	0.698568
55.4	-0.0434338	0.795167	0.740264	0.697391	0.643993	0.768349	0.70036
55.6	-0.0426422	0.796103	0.741001	0.698745	0.643039	0.769324	0.700343
55.8	-0.0421246	0.796844	0.740143	0.699101	0.645051	0.769071	0.699899
56	-0.0423976	0.797884	0.74054	0.699822	0.645804	0.768185	0.699933
56.2	-0.0420124	0.798632	0.741416	0.699361	0.643203	0.769129	0.700199
56.4	-0.0426113	0.799511	0.742602	0.699367	0.643953	0.769179	0.699415
56.6	-0.0423447	0.798324	0.741047	0.699558	0.644797	0.769888	0.69944
56.8	-0.0436394	0.797834	0.742105	0.699856	0.644758	0.768712	0.700089
57	-0.0428632	0.797233	0.741379	0.700684	0.643137	0.768377	0.700758
57.2	-0.043691	0.796983	0.739319	0.701859	0.644725	0.768864	0.702174
57.4	-0.0425561	0.796924	0.739229	0.701862	0.644233	0.769245	0.702228
57.6	-0.0427739	0.796403	0.740454	0.700791	0.644973	0.768934	0.701775
57.8	-0.0404766	0.797724	0.740387	0.700291	0.644018	0.771559	0.702378
58	-0.0417471	0.798083	0.741402	0.699706	0.646159	0.77156	0.701612
58.2	-0.04155	0.797599	0.743621	0.699047	0.646097	0.771681	0.700722
58.4	-0.0423255	0.797901	0.743733	0.698792	0.646136	0.771669	0.700956
58.6	-0.0427515	0.799466	0.743116	0.700575	0.645471	0.770924	0.702936
58.8	-0.0438587	0.798462	0.743584	0.700703	0.646127	0.770574	0.703193
59	-0.04285	0.799383	0.744476	0.702117	0.64678	0.772088	0.704993
59.2	-0.0422892	0.798863	0.744444	0.70143	0.646108	0.771461	0.705738
59.4	-0.0421908	0.797289	0.743484	0.701801	0.646163	0.771183	0.705988
59.6	-0.0412955	0.797886	0.743711	0.700597	0.647324	0.770754	0.705906
59.8	-0.0405863	0.798524	0.743345	0.700908	0.647417	0.771615	0.706028
60	-0.0959911	0.766867	0.709842	0.681638	0.594518	0.752383	0.708772
60.2	-0.101454	0.764041	0.7064	0.677892	0.587419	0.748363	0.701413
60.4	-0.10609	0.762293	0.712095	0.678385	0.58961	0.752809	0.704429
60.6	-0.102032	0.758573	0.714161	0.676497	0.589142	0.750778	0.709176
60.8	-0.102932	0.762709	0.711245	0.67923	0.590974	0.751371	0.709322
61	-0.104379	0.760558	0.7126	0.678512	0.589553	0.750845	0.708614
61.2	-0.102884	0.759008	0.712275	0.679016	0.590837	0.751543	0.709478
61.4	-0.102288	0.759748	0.711474	0.679276	0.590746	0.751004	0.709144
61.6	-0.103242	0.760118	0.711095	0.679591	0.591836	0.75099	0.708324
61.8	-0.102268	0.759525	0.71141	0.678818	0.591577	0.751715	0.707877
62	-0.10185	0.759741	0.711168	0.678843	0.591933	0.752368	0.707373
62.2	-0.103201	0.761372	0.711502	0.679882	0.591723	0.753	0.707962
62.4	-0.102145	0.760926	0.71267	0.680602	0.590641	0.753734	0.708472
62.6	-0.100739	0.760981	0.713187	0.681648	0.589771	0.7544	0.707349
62.8	-0.101194	0.761623	0.713313	0.683809	0.589917	0.752761	0.708281
63	-0.100895	0.762327	0.713413	0.68385	0.590771	0.752947	0.708429
63.2	-0.099184	0.762318	0.713753	0.683084	0.591208	0.752465	0.708654
63.4	-0.0994516	0.763107	0.712562	0.682451	0.592577	0.75134	0.708588
63.6	-0.0998192	0.763627	0.711456	0.682634	0.593467	0.751639	0.710435
63.8	-0.0987493	0.761988	0.711752	0.680641	0.593679	0.752666	0.70888
64	-0.0987639	0.761345	0.711908	0.681086	0.593009	0.75238	0.708948
64.2	-0.0999827	0.761361	0.713224	0.680566	0.592544	0.752836	0.708422
64.4	-0.0997532	0.759557	0.713127	0.681539	0.592435	0.753084	0.70855
64.6	-0.0991165	0.760134	0.714132	0.680716	0.592225	0.752423	0.70735
64.8	-0.099976	0.761423	0.713721	0.680782	0.592879	0.753414	0.708084
65	-0.0997694	0.760724	0.713163	0.679933	0.592958	0.753245	0.70912
65.2	-0.0992587	0.760484	0.712266	0.680521	0.592491	0.753342	0.709383
65.4	-0.098981	0.761068	0.712103	0.678846	0.594126	0.754092	0.709426
65.6	-0.098937	0.76036	0.711899	0.67956	0.594152	0.75437	0.709227
65.8	-0.0988206	0.760289	0.711415	0.679542	0.592916	0.752847	0.710106
66	-0.0989115	0.761386	0.711809	0.679021	0.593504	0.754529	0.709555
66.2	-0.09869	0.760479	0.712418	0.67922	0.593854	0.754017	0.708564
66.4	-0.0981002	0.760803	0.711526	0.679558	0.59153	0.753853	0.707839
66.6	-0.0981218	0.760804	0.710419	0.678711	0.590894	0.754116	0.708733
66.8	-0.0981713	0.760643	0.710363	0.67917	0.591209	0.754417	0.70778
67	-0.0973134	0.759804	0.709679	0.679614	0.590778	0.753146	0.707533
67.2	-0.0964245	0.760807	0.70936	0.679196	0.592007	0.754129	0.708593
67.4	-0.0967832	0.760726	0.711349	0.678817	0.593749	0.753268	0.70843
67.6	-0.0969145	0.760847	0.711042	0.679061	0.593209	0.753046	0.708309
67.8	-0.0963793	0.760375	0.710707	0.67874	0.594155	0.752351	0.707888
68	-0.097105	0.761216	0.712386	0.679524	0.594363	0.752467	0.707436
68.2	-0.0978129	0.760225	0.71224	0.679195	0.594144	0.751694	0.707211
68.4	-0.0986778	0.761079	0.711599	0.679894	0.59363	0.752031	0.70676
68.6	-0.0990684	0.760503	0.713194	0.679364	0.594582	0.751554	0.706595
68.8	-0.0994749	0.76087	0.713107	0.678625	0.593006	0.75283	0.707168
69	-0.0998245	0.7611	0.711159	0.67726	0.592686	0.751451	0.706802
69.2	-0.100814	0.761178	0.711742	0.677103	0.591797	0.751981	0.707382
69.4	-0.100929	0.759312	0.710906	0.67714	0.591522	0.751394	0.707762
69.6	-0.100939	0.760333	0.709786	0.677303	0.589953	0.752111	0.707556
69.8	-0.100643	0.759718	0.71006	0.678552	0.590419	0.750974	0.706214
70	-0.101223	0.75927	0.709956	0.678076	0.590547	0.751946	0.706801
70.2	-0.100815	0.760109	0.709377	0.677747	0.590813	0.751397	0.706092
70.4	-0.100399	0.760736	0.709444	0.6776	0.59022	0.752279	0.705663
70.6	-0.0997225	0.759682	0.710684	0.677996	0.590858	0.752004	0.705843
70.8	-0.0998473	0.760468	0.71077	0.676352	0.590983	0.751815	0.707019
71	-0.0982331	0.759992	0.712048	0.678033	0.589729	0.751756	0.706861
71.2	-0.0988857	0.760067	0.710633	0.677272	0.58965	0.751839	0.706041
71.4	-0.0992374	0.760371	0.711001	0.677678	0.588588	0.751039	0.70639
71.6	-0.0997979	0.760401	0.710427	0.676285	0.589447	0.750781	0.705453
71.8	-0.0985761	0.760408	0.709785	0.677049	0.587893	0.751044	0.704726
72	-0.0993959	0.760755	0.710003	0.675191	0.587949	0.750759	0.703323
72.2	-0.0979716	0.759421	0.711614	0.675816	0.588035	0.750371	0.704241
72.4	-0.0977692	0.759028	0.711111	0.67538	0.588681	0.75208	0.705928
72.6	-0.0971822	0.760089	0.711096	0.675047	0.587884	0.752489	0.705647
72.8	-0.0981119	0.759529	0.711398	0.674505	0.588516	0.75247	0.705692
73	-0.0979666	0.758822	0.710272	0.67579	0.588978	0.751763	0.70718
73.2	-0.098479	0.759324	0.709257	0.676158	0.588897	0.752282	0.706196
73.4	-0.0982412	0.760081	0.709611	0.675638	0.589298	0.750314	0.704092
73.6	-0.0996993	0.758603	0.708124	0.676155	0.589386	0.750233	0.705054
73.8	-0.100612	0.75898	0.708226	0.676727	0.590783	0.750824	0.70648
74	-0.0998085	0.758754	0.708476	0.676063	0.590409	0.750476	0.706227
74.2	-0.100234	0.759476	0.708588	0.67531	0.59	0.749578	0.70693
74.4	-0.0996145	0.758503	0.709195	0.674908	0.589682	0.749707	0.706804
74.6	-0.098119	0.760312	0.709776	0.674923	0.588953	0.748989	0.70641
74.8	-0.0975567	0.760438	0.710195	0.674685	0.587873	0.748538	0.704626
75	-0.0986768	0.760615	0.709926	0.674277	0.587867	0.749448	0.704714
75.2	-0.0981446	0.759588	0.709557	0.673607	0.588048	0.749858	0.704749
75.4	-0.0982565	0.760463	0.708918	0.673766	0.587896	0.750043	0.7047
75.6	-0.0988622	0.759106	0.708292	0.672706	0.587932	0.748975	0.705979
75.8	-0.0992685	0.759343	0.707383	0.672677	0.587848	0.749229	0.705613
76	-0.0998329	0.758868	0.70687	0.672189	0.587864	0.749316	0.70498
76.2	-0.0999623	0.759761	0.706802	0.673844	0.586583	0.747861	0.704363
76.4	-0.100373	0.759437	0.706107	0.673906	0.586435	0.747133	0.70454
76.6	-0.0998433	0.760117	0.706553	0.674661	0.586762	0.747173	0.702653
76.8	-0.0999648	0.759043	0.70649	0.674964	0.585987	0.746352	0.703486
77	-0.0983001	0.760468	0.706421	0.675797	0.587134	0.745663	0.702571
77.2	-0.097518	0.759722	0.705921	0.674872	0.588149	0.745876	0.702471
77.4	-0.0986242	0.759375	0.705708	0.674102	0.588655	0.746172	0.703692
77.6	-0.0991034	0.759053	0.705667	0.673527	0.588318	0.747602	0.703652
77.8	-0.0992797	0.759208	0.706026	0.672811	0.589533	0.747634	0.702379
78	-0.100539	0.75779	0.706321	0.672682	0.587715	0.747784	0.704098
78.2	-0.101421	0.758494	0.70647	0.672473	0.587691	0.7477	0.703623
78.4	-0.100049	0.757874	0.706682	0.673452	0.587721	0.748897	0.702597
78.6	-0.100722	0.756818	0.706049	0.673038	0.587947	0.747486	0.702581
78.8	-0.0995135	0.756093	0.705478	0.673062	0.586839	0.746987	0.703119
79	-0.0996638	0.75786	0.705367	0.67224	0.586284	0.747469	0.702974
79.2	-0.0989734	0.756919	0.70612	0.672451	0.585245	0.748427	0.703205
79.4	-0.0989028	0.757375	0.705316	0.672071	0.584069	0.747523	0.703132
79.6	-0.0981902	0.758004	0.704933	0.671977	0.584056	0.74836	0.703596
79.8	-0.0993695	0.758354	0.704917	0.670952	0.583399	0.748914	0.702862
80	-0.0982681	0.757019	0.703934	0.671707	0.583409	0.747957	0.702611
80.2	-0.0994215	0.757207	0.703759	0.670742	0.583439	0.747508	0.702397
80.4	-0.100775	0.757348	0.705064	0.670356	0.583055	0.746124	0.702097
80.6	-0.10036	0.756126	0.705297	0.670956	0.582877	0.745919	0.701543
80.8	-0.0997213	0.755942	0.705885	0.672156	0.582792	0.746036	0.701496
81	-0.100844	0.755862	0.706237	0.670223	0.5823	0.745322	0.701344
81.2	-0.100357	0.755457	0.706339	0.670909	0.581923	0.745052	0.70126
81.4	-0.0991623	0.754957	0.705672	0.669557	0.582249	0.746954	0.699348
81.6	-0.0991031	0.755262	0.705495	0.669215	0.581484	0.74729	0.699231
81.8	-0.0992987	0.755744	0.703991	0.668103	0.582691	0.747135	0.700391
82	-0.0982153	0.75558	0.703521	0.668795	0.582674	0.747863	0.700072
82.2	-0.0981479	0.75497	0.702761	0.668163	0.582252	0.748373	0.699983
82.4	-0.0975994	0.755286	0.70329	0.668503	0.581931	0.747203	0.700639
82.6	-0.0992826	0.756848	0.702687	0.668595	0.581958	0.746958	0.700259
82.8	-0.100311	0.756148	0.704245	0.667798	0.581184	0.746337	0.6986
83	-0.100511	0.755111	0.704759	0.667948	0.582202	0.745961	0.698556
83.2	-0.100441	0.756568	0.703812	0.667311	0.582933	0.744771	0.698906
83.4	-0.101161	0.755472	0.702734	0.666818	0.581974	0.745343	0.699602
83.6	-0.101046	0.755015	0.702861	0.665522	0.582274	0.744859	0.699335
83.8	-0.0996905	0.755549	0.701955	0.66677	0.582189	0.744586	0.699644
84	-0.101257	0.755465	0.701361	0.666565	0.581872	0.743932	0.699651
84.2	-0.100601	0.754676	0.701106	0.667013	0.582041	0.744349	0.699341
84.4	-0.0988066	0.75679	0.700822	0.667529	0.582935	0.743484	0.699871
84.6	-0.0981637	0.756029	0.700583	0.667872	0.582769	0.743945	0.70093
84.8	-0.0990557	0.754806	0.70149	0.667564	0.582579	0.743712	0.70138
85	-0.0978737	0.755851	0.701776	0.667507	0.581887	0.744444	0.699821
85.2	-0.0985938	0.755487	0.701006	0.667011	0.58101	0.744285	0.699602
85.4	-0.100435	0.753217	0.700867	0.66704	0.580242	0.744308	0.699172
85.6	-0.0998211	0.752682	0.70151	0.667157	0.579668	0.743556	0.698314
85.8	-0.0990982	0.753288	0.700186	0.666291	0.579997	0.743453	0.696936
86	-0.0991252	0.753847	0.700264	0.665968	0.579764	0.742696	0.699149
86.2	-0.0992245	0.753072	0.701838	0.665171	0.57907	0.742513	0.698593
86.4	-0.0989753	0.753696	0.70137	0.6649	0.57929	0.742661	0.698529
86.6	-0.0998622	0.754729	0.701036	0.665134	0.579605	0.742663	0.697645
86.8	-0.0984061	0.754387	0.701316	0.665108	0.577491	0.742773	0.697823
87	-0.0989383	0.753536	0.700188	0.66675	0.577739	0.743398	0.697031
87.2	-0.0990524	0.754383	0.699626	0.667083	0.578732	0.742507	0.697851
87.4	-0.0992983	0.754217	0.700301	0.6663	0.57819	0.741664	0.697246
87.6	-0.0986204	0.753493	0.698938	0.666794	0.577456	0.741204	0.69725
87.8	-0.0999874	0.753283	0.698448	0.666134	0.578962	0.740992	0.698471
88	-0.0987898	0.752491	0.698634	0.663892	0.579159	0.740588	0.697341
88.2	-0.0985429	0.753192	0.697559	0.664779	0.578128	0.741124	0.697353
88.4	-0.098681	0.752614	0.696558	0.665549	0.578716	0.742015	0.697442
88.6	-0.100148	0.752837	0.697095	0.664961	0.579698	0.742117	0.698592
88.8	-0.100246	0.753459	0.697137	0.665646	0.578151	0.741227	0.698201
89	-0.100695	0.752768	0.696199	0.665665	0.578163	0.74201	0.697437
89.2	-0.100634	0.752218	0.697498	0.665578	0.578592	0.741802	0.696855
89.4	-0.101343	0.752063	0.698672	0.664584	0.578736	0.741498	0.697376
89.6	-0.0998806	0.751624	0.698759	0.664138	0.578468	0.740875	0.697492
89.8	-0.100053	0.750992	0.698633	0.663495	0.579341	0.741731	0.69653
90	-0.0274083	0.817611	0.762266	0.721077	0.62047	0.809785	0.739963
90.2	-0.0297822	0.818451	0.752371	0.717709	0.61906	0.795953	0.743269
90.4	-0.024624	0.811402	0.744508	0.718087	0.620788	0.80575	0.754497
90.6	-0.0295576	0.812995	0.743118	0.717973	0.623731	0.809093	0.765724
90.8	-0.0274208	0.808293	0.746123	0.714146	0.625775	0.814032	0.765726
91	-0.0277857	0.807655	0.740562	0.714615	0.627153	0.81407	0.776521
91.2	-0.0278283	0.80599	0.740447	0.715358	0.629299	0.818193	0.786334
91.4	-0.02896	0.805527	0.740307	0.715418	0.631516	0.819465	0.79424
91.6	-0.0300457	0.804269	0.739438	0.71593	0.634652	0.822049	0.802772
91.8	-0.0293516	0.804181	0.737751	0.716594	0.635777	0.82364	0.81274
92	-0.0303232	0.804468	0.737622	0.715996	0.637875	0.826701	0.819918
92.2	-0.0293417	0.803279	0.736408	0.716083	0.639261	0.829603	0.829182
92.4	-0.0298994	0.803683	0.736278	0.714809	0.640357	0.834322	0.837861
92.6	-0.0301706	0.803204	0.735912	0.713715	0.639622	0.836814	0.846686
92.8	-0.0308051	0.802108	0.736512	0.7142	0.641927	0.839136	0.854553
93	-0.0309316	0.800372	0.736461	0.714319	0.641756	0.84183	0.861587
93.2	-0.0320397	0.800527	0.735665	0.714068	0.642765	0.845644	0.868049
93.4	-0.0328137	0.800024	0.735051	0.716011	0.645143	0.848233	0.87645
93.6	-0.0312757	0.799519	0.735812	0.715376	0.647017	0.852521	0.883267
93.8	-0.0320685	0.800215	0.735062	0.715654	0.6484	0.856075	0.891284
94	-0.0317631	0.800219	0.735068	0.714982	0.651097	0.858608	0.89926
94.2	-0.0311774	0.798815	0.735614	0.714094	0.653922	0.861961	0.907486
94.4	-0.0304853	0.797836	0.73641	0.713286	0.654837	0.864445	0.913522
94.6	-0.0318848	0.797727	0.735168	0.714144	0.655917	0.867133	0.921592
94.8	-0.031533	0.797511	0.734803	0.714223	0.657513	0.870073	0.92895
95	-0.0319742	0.796448	0.735523	0.715242	0.658097	0.872681	0.93744
95.2	-0.0317155	0.797225	0.735468	0.716295	0.658005	0.874869	0.944499
95.4	-0.0326116	0.796664	0.735561	0.716922	0.657961	0.878256	0.9526
95.6	-0.0322503	0.797572	0.736015	0.717035	0.660211	0.880569	0.960694
95.8	-0.0325587	0.796716	0.736132	0.71628	0.661391	0.883815	0.968312
96	-0.0317965	0.796439	0.735081	0.716387	0.663103	0.88612	0.974846
96.2	-0.0338452	0.795845	0.734754	0.716744	0.664313	0.888643	0.981511
96.4	-0.0330825	0.795354	0.73348	0.716435	0.667921	0.890221	0.98797
96.6	-0.0318981	0.793527	0.733742	0.716517	0.66993	0.892699	0.995255
96.8	-0.0335111	0.792468	0.733604	0.716934	0.669757	0.897634	1.00288
97	-0.0337751	0.792673	0.733466	0.716066	0.672065	0.902443	1.0105
97.2	-0.0335419	0.792773	0.734088	0.715262	0.673908	0.905871	1.01953
97.4	-0.03323	0.792394	0.734541	0.714962	0.67567	0.909367	1.02725
97.6	-0.0354017	0.792207	0.734695	0.716742	0.676987	0.912821	1.03385
97.8	-0.0345083	0.792685	0.735027	0.715826	0.679138	0.914142	1.04101
98	-0.0345685	0.793253	0.735706	0.717065	0.679432	0.914634	1.0485
98.2	-0.0345416	0.792366	0.735791	0.718021	0.681744	0.91726	1.05379
98.4	-0.0360701	0.791944	0.735878	0.718487	0.681097	0.919774	1.0615
98.6	-0.0353263	0.790355	0.73539	0.716536	0.682454	0.922215	1.06876
98.8	-0.0363545	0.789747	0.734871	0.718403	0.683564	0.924512	1.0761
99	-0.0368026	0.789726	0.733541	0.717839	0.685915	0.928618	1.08292
99.2	-0.0366545	0.78932	0.733419	0.71771	0.686261	0.931866	1.09011
99.4	-0.03605	0.789097	0.733991	0.718583	0.688467	0.934658	1.09537
99.6	-0.0362969	0.790586	0.734519	0.719091	0.689692	0.937225	1.1019
99.8	-0.0347379	0.789809	0.733784	0.718177	0.692158	0.939855	1.10857
100	-0.0344183	0.788509	0.734892	0.718535	0.694117	0.942924	1.11422
100.2	-0.0338967	0.789055	0.734733	0.718886	0.695596	0.945632	1.12225
100.4	-0.0326893	0.789531	0.734043	0.718839	0.697029	0.948958	1.12986
100.6	-0.0320629	0.79004	0.733348	0.719323	0.699195	0.951632	1.13508
100.8	-0.0323071	0.791556	0.733256	0.719284	0.700078	0.954205	1.142
101	-0.0325574	0.791021	0.732892	0.718834	0.701172	0.958306	1.14736
101.2	-0.0329799	0.790855	0.732129	0.718204	0.703231	0.960552	1.15315
101.4	-0.0336825	0.789201	0.731385	0.717481	0.703782	0.962599	1.16026
101.6	-0.0337934	0.788434	0.731721	0.718243	0.70443	0.965977	1.16728
101.8	-0.0345029	0.7876	0.732129	0.719672	0.706093	0.968959	1.1712
102	-0.0344057	0.787291	0.7315	0.720219	0.706297	0.970306	1.17892
102.2	-0.0347611	0.78733	0.731224	0.720393	0.707889	0.973655	1.1855
102.4	-0.0351941	0.788016	0.731046	0.721559	0.711365	0.976875	1.1914
102.6	-0.0345255	0.787476	0.730894	0.720975	0.713941	0.979576	1.19869
102.8	-0.0340529	0.787158	0.731836	0.720962	0.714333	0.982471	1.20675
103	-0.0346166	0.788255	0.732041	0.721691	0.7171	0.985157	1.21286
103.2	-0.0335449	0.78761	0.731783	0.722401	0.717622	0.986782	1.21833
103.4	-0.0337847	0.787503	0.732327	0.722222	0.717716	0.989731	1.22469
103.6	-0.0342603	0.787735	0.731546	0.723122	0.717933	0.991806	1.23115
103.8	-0.0336945	0.787976	0.730614	0.722902	0.720571	0.993975	1.23708
104	-0.0334531	0.787098	0.730979	0.72367	0.720747	0.996218	1.24216
104.2	-0.0337215	0.787608	0.730657	0.722176	0.721419	1.00037	1.24851
104.4	-0.032322	0.787666	0.729863	0.722715	0.723756	1.0031	1.25429
104.6	-0.0329515	0.786754	0.729621	0.721485	0.723454	1.00727	1.26116
104.8	-0.0333294	0.785417	0.729137	0.721374	0.725757	1.01017	1.26637
105	-0.0329551	0.783894	0.728942	0.721088	0.727351	1.01319	1.27213
105.2	-0.0323696	0.782884	0.72993	0.722515	0.730221	1.01526	1.27805
105.4	-0.032532	0.782639	0.729904	0.722131	0.73056	1.01706	1.28375
105.6	-0.0312434	0.783403	0.72945	0.723709	0.732751	1.01878	1.28801
105.8	-0.0308985	0.784987	0.730191	0.723586	0.732063	1.02192	1.29514
106	-0.0313193	0.786286	0.729003	0.722535	0.734777	1.02468	1.30209
106.2	-0.0322063	0.786303	0.727698	0.722705	0.735956	1.02733	1.30865
106.4	-0.0333318	0.786483	0.727865	0.722421	0.735948	1.03081	1.31431
106.6	-0.0335403	0.785867	0.729249	0.722549	0.737323	1.03285	1.32072
106.8	-0.0339606	0.783698	0.729007	0.724483	0.740948	1.03451	1.32668
107	-0.0343204	0.784139	0.729873	0.725274	0.740223	1.03724	1.33098
107.2	-0.0335912	0.785137	0.729512	0.726139	0.740706	1.03989	1.33558
107.4	-0.03265	0.784646	0.729127	0.725761	0.742039	1.04309	1.34151
107.6	-0.0322983	0.784721	0.729104	0.725644	0.744031	1.04527	1.34618
107.8	-0.0322667	0.785943	0.728041	0.72467	0.74308	1.04763	1.35065
108	-0.0319512	0.784192	0.727857	0.724887	0.744826	1.05008	1.35747
108.2	-0.0315195	0.783639	0.729006	0.724069	0.744983	1.05207	1.36429
108.4	-0.0318428	0.783815	0.72886	0.724998	0.746889	1.05281	1.36943
108.6	-0.0317926	0.783296	0.727373	0.724309	0.747218	1.05635	1.37508
108.8	-0.0316421	0.782021	0.728274	0.723318	0.748939	1.05902	1.38099
109	-0.0303961	0.783106	0.727509	0.723011	0.750094	1.06255	1.38673
109.2	-0.0327299	0.781726	0.726975	0.723424	0.752675	1.06539	1.39127
109.4	-0.0332764	0.781468	0.726983	0.72312	0.754068	1.06857	1.39668
109.6	-0.0332733	0.781611	0.727845	0.724248	0.75593	1.07189	1.40337
109.8	-0.0334304	0.783094	0.727369	0.724968	0.757574	1.07473	1.4082
110	-0.0343393	0.782127	0.727795	0.724104	0.75882	1.0771	1.41347
110.2	-0.0337707	0.782006	0.72728	0.724751	0.76039	1.08004	1.41888
110.4	-0.0331866	0.781665	0.726921	0.725712	0.762426	1.08329	1.42345
110.6	-0.0340261	0.780999	0.725733	0.726615	0.762748	1.08446	1.42788
110.8	-0.034148	0.781583	0.725599	0.726541	0.763438	1.08566	1.43302
111	-0.0333777	0.782703	0.725531	0.727978	0.764463	1.08838	1.4384
111.2	-0.0331677	0.7828	0.725227	0.727844	0.764911	1.08992	1.44245
111.4	-0.0338334	0.783802	0.725279	0.72874	0.764806	1.09071	1.44807
111.6	-0.0331856	0.78457	0.725731	0.729392	0.766634	1.0926	1.45388
111.8	-0.0327733	0.782376	0.725556	0.730236	0.768582	1.09658	1.45872
112	-0.0350087	0.780682	0.724762	0.731141	0.76834	1.09698	1.46306
112.2	-0.0354064	0.780094	0.725002	0.731038	0.769684	1.10025	1.46988
112.4	-0.0341321	0.779954	0.725333	0.731099	0.771077	1.10392	1.47514
112.6	-0.0357959	0.778878	0.725706	0.730268	0.771547	1.10751	1.47967
112.8	-0.0366114	0.77985	0.725493	0.730907	0.772865	1.11051	1.48525
113	-0.0350332	0.780952	0.724886	0.731025	0.77622	1.11425	1.48998
113.2	-0.0349743	0.781423	0.725318	0.731736	0.776524	1.11572	1.49369
113.4	-0.0344884	0.780776	0.724745	0.730443	0.777166	1.11856	1.49894
113.6	-0.033581	0.780757	0.725719	0.72933	0.77849	1.11979	1.50324
113.8	-0.0335613	0.779133	0.72535	0.730304	0.778752	1.11992	1.50719
114	-0.0331107	0.777452	0.727055	0.730074	0.777913	1.12177	1.51113
114.2	-0.0325178	0.778206	0.726791	0.728817	0.779833	1.12564	1.51636
114.4	-0.0333564	0.777232	0.726849	0.729561	0.781312	1.12678	1.52159
114.6	-0.0334376	0.77726	0.724884	0.730402	0.782592	1.12917	1.52633
114.8	-0.0324398	0.777491	0.724547	0.730667	0.781362	1.1338	1.53234
115	-0.0341949	0.778449	0.723604	0.730685	0.782907	1.13673	1.53883
115.2	-0.032714	0.777427	0.722193	0.731335	0.783657	1.13786	1.5446
115.4	-0.0348229	0.778034	0.721683	0.732705	0.785365	1.14129	1.54916
115.6	-0.0342352	0.777931	0.72308	0.733617	0.785195	1.14559	1.55408
115.8	-0.0359751	0.777787	0.724218	0.732206	0.788899	1.14687	1.55781
116	-0.034115	0.77868	0.724761	0.733539	0.790823	1.14918	1.56169
116.2	-0.0362308	0.778758	0.725742	0.735189	0.792548	1.15064	1.56549
116.4	-0.0343895	0.779293	0.727304	0.734599	0.791785	1.15207	1.56815
116.6	-0.0353721	0.779904	0.726125	0.734203	0.793421	1.15238	1.57246
116.8	-0.0350365	0.781706	0.725057	0.735539	0.794589	1.15484	1.57866
117	-0.0363019	0.781157	0.723662	0.735376	0.795099	1.15675	1.58292
117.2	-0.0359097	0.781465	0.723821	0.735532	0.79447	1.16002	1.58608
117.4	-0.0358733	0.780195	0.721601	0.73587	0.79657	1.16211	1.59133
117.6	-0.0363894	0.77984	0.721247	0.736093	0.797355	1.16422	1.59624
117.8	-0.0353975	0.779521	0.721177	0.736524	0.797589	1.16651	1.59938
118	-0.0348982	0.77848	0.722575	0.73641	0.798597	1.16824	1.60576
118.2	-0.0346191	0.778705	0.721731	0.735552	0.801585	1.17106	1.61146
118.4	-0.0351268	0.779197	0.723422	0.735961	0.801714	1.17409	1.61609
118.6	-0.033089	0.778892	0.723077	0.737023	0.80421	1.17749	1.621
118.8	-0.0330855	0.777449	0.723696	0.735367	0.804433	1.17856	1.62575
119	-0.0335314	0.779483	0.722859	0.735347	0.806782	1.181	1.62897
119.2	-0.0342073	0.7792	0.723456	0.735827	0.807215	1.18278	1.63288
119.4	-0.0335914	0.778049	0.723485	0.735306	0.809016	1.18494	1.63674
119.6	-0.0334733	0.778628	0.7238	0.734447	0.809426	1.18584	1.64041
119.8	-0.0338439	0.780204	0.724199	0.734221	0.811378	1.18927	1.64568
120	-0.0328877	0.778656	0.724395	0.734462	0.80904	1.19113	1.65019
120.2	-0.0318506	0.779315	0.724408	0.735019	0.809048	1.19171	1.6536
120.4	-0.0324328	0.781402	0.724178	0.735894	0.810516	1.19292	1.65865
120.6	-0.0343063	0.781241	0.725236	0.735691	0.811562	1.19489	1.66284
120.8	-0.033893	0.780165	0.724881	0.737029	0.812434	1.19675	1.66612
121	-0.0349811	0.780239	0.724762	0.737629	0.815159	1.19887	1.67162
121.2	-0.0360195	0.780204	0.72431	0.738321	0.817492	1.20136	1.67714
121.4	-0.0351994	0.780711	0.724573	0.737482	0.817632	1.20336	1.68222
121.6	-0.0340511	0.780895	0.724434	0.73799	0.817251	1.20551	1.68769
121.8	-0.0339766	0.780869	0.724016	0.738788	0.819023	1.20731	1.69088
122	-0.0331963	0.780895	0.723677	0.738302	0.820744	1.20919	1.69361
122.2	-0.0331156	0.780261	0.724628	0.73762	0.820696	1.21207	1.69796
122.4	-0.0335172	0.778643	0.72457	0.738659	0.822478	1.21381	1.70065
122.6	-0.0345074	0.777946	0.723619	0.740787	0.823684	1.21599	1.70421
122.8	-0.0341073	0.777891	0.724062	0.740436	0.82269	1.21736	1.70954
123	-0.0349309	0.77822	0.724989	0.741568	0.82386	1.21961	1.71363
123.2	-0.0346718	0.777996	0.724544	0.74124	0.824717	1.22172	1.71803
123.4	-0.0339039	0.778418	0.724532	0.740761	0.826294	1.22404	1.72438
123.6	-0.0335651	0.779242	0.724025	0.739882	0.826161	1.22693	1.72886
123.8	-0.0331754	0.778561	0.722858	0.740822	0.828116	1.22967	1.73379
124	-0.0321087	0.777496	0.722377	0.74123	0.826585	1.23266	1.7379
124.2	-0.0315183	0.777368	0.721226	0.742768	0.827018	1.2335	1.74085
124.4	-0.0324075	0.776839	0.721198	0.745176	0.827378	1.23525	1.74437
124.6	-0.0311567	0.775814	0.721811	0.74455	0.830746	1.2366	1.7471
124.8	-0.0335986	0.775489	0.722936	0.743941	0.831595	1.23965	1.75084
125	-0.0351252	0.7763	0.722475	0.743225	0.83411	1.24111	1.75336
125.2	-0.0355896	0.776088	0.72276	0.741325	0.835216	1.24394	1.75753
125.4	-0.0352143	0.774852	0.722341	0.738777	0.835955	1.24584	1.75984
125.6	-0.036481	0.77516	0.721831	0.738481	0.835821	1.24785	1.7633
125.8	-0.0357771	0.775589	0.721236	0.738929	0.83612	1.24859	1.76817
126	-0.0344913	0.774876	0.722788	0.739177	0.837331	1.25003	1.77359
126.2	-0.0352963	0.774606	0.722903	0.739985	0.838526	1.25183	1.77764
126.4	-0.0359915	0.774797	0.722729	0.740991	0.839207	1.25378	1.78241
126.6	-0.0355661	0.773688	0.723384	0.741643	0.840194	1.25607	1.78641
126.8	-0.0351313	0.774644	0.72334	0.741615	0.841392	1.25767	1.78884
127	-0.0354303	0.775076	0.722231	0.740754	0.843441	1.26035	1.79322
127.2	-0.0351152	0.774756	0.722734	0.740495	0.844549	1.26321	1.79639
127.4	-0.0348032	0.77608	0.722474	0.740274	0.845612	1.26491	1.79999
127.6	-0.0339323	0.77662	0.722085	0.739873	0.846693	1.26631	1.80418
127.8	-0.0336579	0.775933	0.722282	0.739675	0.847697	1.26896	1.80786
128	-0.0346089	0.776536	0.72228	0.740678	0.847469	1.27127	1.81101
128.2	-0.0343769	0.777058	0.721744	0.740784	0.848037	1.27227	1.81573
128.4	-0.0342831	0.777368	0.721653	0.741134	0.849062	1.27406	1.82014
128.6	-0.0354054	0.778656	0.721751	0.742408	0.847854	1.2752	1.82435
128.8	-0.0347982	0.778636	0.721833	0.741304	0.849787	1.27707	1.82905
129	-0.03293	0.777377	0.721301	0.740721	0.851053	1.27749	1.83119
129.2	-0.0328577	0.776597	0.721811	0.740354	0.85025	1.27934	1.83442
129.4	-0.0325907	0.775878	0.721612	0.739648	0.85142	1.2824	1.83669
129.6	-0.032835	0.774963	0.721245	0.738379	0.853373	1.28535	1.83837
129.8	-0.0332516	0.775414	0.721031	0.740241	0.853713	1.28684	1.84143
130	-0.0330579	0.775416	0.721109	0.740219	0.853159	1.28905	1.84567
130.2	-0.0327353	0.777714	0.721937	0.740724	0.855296	1.29	1.84853
130.4	-0.0331208	0.778622	0.722215	0.740746	0.854131	1.29131	1.85218
130.6	-0.0328487	0.778642	0.722551	0.740128	0.855582	1.29339	1.85749
130.8	-0.0324334	0.778969	0.721553	0.738614	0.854745	1.29584	1.86027
131	-0.0322345	0.78067	0.721796	0.737696	0.855357	1.29737	1.86435
131.2	-0.0328663	0.778906	0.721081	0.739014	0.857288	1.30141	1.86848
131.4	-0.0332911	0.778595	0.722065	0.738771	0.857971	1.30333	1.87277
131.6	-0.0345432	0.779324	0.721183	0.7404	0.859191	1.30453	1.87599
131.8	-0.0356245	0.777817	0.723224	0.740588	0.861213	1.30629	1.87953
132	-0.0361459	0.777535	0.723686	0.74114	0.86354	1.30772	1.88239
132.2	-0.0353751	0.779378	0.723059	0.740107	0.863815	1.30747	1.88591
132.4	-0.0347931	0.779092	0.722709	0.740235	0.866394	1.30945	1.88892
132.6	-0.0342571	0.778327	0.72327	0.738741	0.865304	1.31031	1.89293
132.8	-0.0336411	0.779596	0.72334	0.738877	0.86541	1.31043	1.89532
133	-0.0346276	0.779322	0.723546	0.738998	0.866029	1.31348	1.9002
133.2	-0.0353073	0.778816	0.723712	0.738515	0.865863	1.31562	1.90268
133.4	-0.0358862	0.778218	0.72374	0.739135	0.866537	1.31777	1.90442
133.6	-0.0340928	0.778868	0.722465	0.73968	0.868626	1.31921	1.9077
133.8	-0.0336205	0.77809	0.721777	0.740127	0.86974	1.32303	1.91175
134	-0.0330507	0.778035	0.720861	0.741357	0.869939	1.32362	1.91435
134.2	-0.0321029	0.777648	0.720876	0.741582	0.871584	1.32628	1.91806
134.4	-0.0308743	0.777219	0.720375	0.740564	0.872271	1.32742	1.92247
134.6	-0.0323062	0.77704	0.721891	0.741924	0.872424	1.33058	1.92507
134.8	-0.0325522	0.778232	0.721601	0.74208	0.873828	1.33245	1.92868
135	-0.0330738	0.777116	0.721505	0.743022	0.875136	1.33475	1.93126
135.2	-0.0329075	0.777531	0.721636	0.74276	0.876305	1.33546	1.9343
135.4	-0.0337326	0.778636	0.721784	0.743149	0.876189	1.33681	1.93736
135.6	-0.031853	0.778465	0.72068	0.742206	0.877937	1.33782	1.94073
135.8	-0.0316664	0.77761	0.7206	0.742989	0.876356	1.33768	1.94376
136	-0.0318034	0.77896	0.720855	0.741178	0.876699	1.33952	1.94655
136.2	-0.0323731	0.777855	0.720744	0.741817	0.877312	1.34059	1.95016
136.4	-0.0311955	0.778361	0.720193	0.742495	0.878714	1.3426	1.95345
136.6	-0.0318763	0.778553	0.721375	0.743205	0.879597	1.34465	1.95532
136.8	-0.0319008	0.778067	0.721159	0.742963	0.881909	1.34713	1.9595
137	-0.030901	0.7773	0.721417	0.743728	0.882412	1.34825	1.96332
137.2	-0.0305394	0.77835	0.721022	0.743904	0.881624	1.35054	1.96791
137.4	-0.0311483	0.777269	0.720753	0.74376	0.883238	1.35155	1.97012
137.6	-0.0308045	0.776913	0.719083	0.743242	0.88335	1.35374	1.97423
137.8	-0.0310756	0.777924	0.719096	0.74335	0.884484	1.35428	1.97667
138	-0.0308467	0.777146	0.718872	0.743347	0.884028	1.35671	1.98067
138.2	-0.0309879	0.777555	0.718731	0.743274	0.885574	1.35742	1.98174
138.4	-0.0302065	0.777593	0.719201	0.743485	0.884612	1.36038	1.98609
138.6	-0.0312929	0.777743	0.721152	0.743265	0.884824	1.36091	1.98936
138.8	-0.0309855	0.777167	0.721678	0.74185	0.884545	1.36286	1.99181
139	-0.0301319	0.777226	0.722101	0.741507	0.885694	1.3635	1.99389
139.2	-0.0303869	0.775639	0.722013	0.742095	0.887348	1.36586	1.9976
139.4	-0.0310066	0.777354	0.722229	0.74141	0.887821	1.36575	2.00073
139.6	-0.0299279	0.777602	0.721295	0.742201	0.888808	1.36795	2.00256
139.8	-0.0306892	0.778106	0.720397	0.743163	0.889917	1.36925	2.00542
140	-0.0317965	0.7791	0.718547	0.743729	0.891162	1.37111	2.00743
140.2	-0.032098	0.780581	0.718946	0.743607	0.892355	1.37234	2.01016
140.4	-0.0324934	0.778792	0.718507	0.745335	0.892361	1.37555	2.01142
140.6	-0.0323728	0.779011	0.717781	0.745487	0.89333	1.37538	2.01602
140.8	-0.0312473	0.778451	0.718018	0.745406	0.89471	1.37768	2.01895
141	-0.0306543	0.778345	0.717884	0.745204	0.895476	1.37967	2.02218
141.2	-0.0295098	0.777694	0.717827	0.744754	0.894982	1.38145	2.02603
141.4	-0.0288644	0.778286	0.717506	0.744344	0.896282	1.3822	2.02979
141.6	-0.0302201	0.777634	0.717463	0.74544	0.897231	1.38562	2.03153
141.8	-0.0299565	0.778164	0.716952	0.745754	0.896634	1.38608	2.03463
142	-0.0303697	0.77816	0.717955	0.74633	0.898497	1.38567	2.03723
142.2	-0.0300751	0.779003	0.717942	0.747163	0.897386	1.38718	2.04001
142.4	-0.0304071	0.778173	0.718478	0.747269	0.898552	1.38864	2.04285
142.6	-0.0291189	0.778341	0.718374	0.746013	0.899406	1.39044	2.04606
142.8	-0.0296492	0.778268	0.718155	0.746062	0.900611	1.39341	2.04818
143	-0.0293635	0.779586	0.717809	0.745884	0.898969	1.39665	2.05181
143.2	-0.0285768	0.778867	0.717945	0.746494	0.900619	1.3978	2.0524
143.4	-0.0276548	0.780263	0.717541	0.745782	0.901412	1.39919	2.05655
143.6	-0.0271172	0.779928	0.71788	0.746672	0.901716	1.40084	2.05974
143.8	-0.0270054	0.780124	0.718965	0.747295	0.90327	1.402	2.06316
144	-0.02636	0.778786	0.71876	0.747353	0.904551	1.40307	2.06531
144.2	-0.0275005	0.779815	0.717914	0.747496	0.905217	1.40388	2.06907
144.4	-0.0275675	0.77715	0.717429	0.748137	0.904274	1.40633	2.07182
144.6	-0.0269455	0.776734	0.717249	0.747986	0.905027	1.40686	2.07363
144.8	-0.0265855	0.777226	0.716515	0.746817	0.90468	1.40864	2.07689
145	-0.0271034	0.777126	0.716238	0.746943	0.906026	1.4097	2.0797
145.2	-0.0258957	0.775797	0.718294	0.746804	0.908419	1.41077	2.08164
145.4	-0.0259068	0.777526	0.718459	0.746944	0.910644	1.41126	2.08403
145.6	-0.0259817	0.778276	0.718686	0.747175	0.910682	1.41127	2.08755
145.8	-0.0259944	0.777222	0.718729	0.747635	0.912177	1.41261	2.09062
146	-0.0249189	0.777916	0.720193	0.748375	0.913073	1.41427	2.0932
146.2	-0.025748	0.777307	0.718502	0.747835	0.913522	1.41687	2.0968
146.4	-0.0255193	0.777013	0.718563	0.74747	0.915286	1.41823	2.0979
146.6	-0.0262305	0.776511	0.719242	0.74818	0.916351	1.42053	2.10112
146.8	-0.0257427	0.777799	0.719968	0.74892	0.916303	1.42183	2.10321
147	-0.0254776	0.775993	0.719414	0.748987	0.916126	1.4233	2.1066
147.2	-0.0245001	0.777227	0.719554	0.748968	0.915969	1.42642	2.10859
147.4	-0.0240543	0.777515	0.720385	0.749869	0.915601	1.42671	2.11155
147.6	-0.024541	0.778283	0.719207	0.749561	0.916803	1.42915	2.11351
147.8	-0.0229835	0.777419	0.71784	0.749321	0.915928	1.43027	2.11607
148	-0.0239912	0.777914	0.717803	0.74962	0.917655	1.43208	2.11849
148.2	-0.0239883	0.777626	0.717187	0.750349	0.918567	1.43187	2.12189
148.4	-0.024464	0.776973	0.716711	0.749584	0.92012	1.43382	2.12433
148.6	-0.0233901	0.776917	0.717074	0.750497	0.91894	1.43366	2.12729
148.8	-0.023929	0.777131	0.718132	0.749226	0.922327	1.43425	2.12982
149	-0.0229741	0.778677	0.716915	0.748093	0.922124	1.43491	2.13255
149.2	-0.0224151	0.777774	0.718312	0.747132	0.922823	1.43648	2.13555
149.4	-0.0224325	0.778966	0.718485	0.747586	0.922105	1.4377	2.13816
149.6	-0.0227963	0.778549	0.718084	0.746491	0.923395	1.44159	2.13997
149.8	-0.0237074	0.778538	0.717903	0.748225	0.922708	1.44299	2.14219
150	-0.0238472	0.778811	0.719648	0.748175	0.923487	1.44403	2.14414
150.2	-0.0248342	0.779124	0.718406	0.749106	0.9233	1.44518	2.14741
150.4	-0.0256805	0.778256	0.719161	0.748922	0.92464	1.44575	2.14993
150.6	-0.025756	0.778641	0.720282	0.749172	0.925705	1.44525	2.1525
150.8	-0.0254393	0.77913	0.720197	0.748398	0.926214	1.44743	2.15548
151	-0.0253829	0.777783	0.719368	0.750118	0.926132	1.4506	2.15851
151.2	-0.0255259	0.778643	0.720154	0.750013	0.927682	1.45156	2.16162
151.4	-0.0244597	0.779434	0.719197	0.751524	0.927146	1.45301	2.16413
151.6	-0.0236618	0.778599	0.718156	0.74985	0.926762	1.45574	2.16721
151.8	-0.0231091	0.778506	0.718549	0.751166	0.927216	1.45718	2.17008
152	-0.0229493	0.779169	0.719165	0.750061	0.92699	1.45704	2.17208
152.2	-0.0232823	0.777352	0.717517	0.749984	0.927992	1.45848	2.17334
152.4	-0.0228636	0.777321	0.717691	0.748971	0.928749	1.46089	2.17537
152.6	-0.0231555	0.77909	0.718604	0.751654	0.929016	1.4614	2.1773
152.8	-0.0231949	0.777654	0.71807	0.749882	0.930222	1.46095	2.17841
153	-0.0232138	0.776829	0.718343	0.749497	0.931662	1.46293	2.18104
153.2	-0.0218727	0.779163	0.718474	0.750125	0.931129	1.4635	2.18345
153.4	-0.0219674	0.778286	0.71863	0.750626	0.932921	1.46435	2.18508
153.6	-0.0213042	0.776722	0.718564	0.749307	0.935304	1.46575	2.18687
153.8	-0.0233264	0.777158	0.719198	0.750784	0.93468	1.46734	2.19066
154	-0.0233851	0.777452	0.719198	0.751856	0.935592	1.46682	2.19288
154.2	-0.0234413	0.777055	0.72053	0.751604	0.93567	1.46901	2.19511
154.4	-0.0226016	0.777963	0.720214	0.751862	0.935231	1.47018	2.19779
154.6	-0.0235549	0.778444	0.720669	0.752766	0.935068	1.47194	2.20131
154.8	-0.0215829	0.778527	0.720602	0.752689	0.936937	1.47457	2.20205
155	-0.020582	0.778985	0.720451	0.752403	0.936819	1.47656	2.20462
155.2	-0.0206367	0.778511	0.719735	0.752356	0.937298	1.47796	2.2063
155.4	-0.0222743	0.778199	0.719932	0.750734	0.938117	1.48005	2.21047
155.6	-0.0220898	0.778251	0.718548	0.750846	0.938801	1.48027	2.21193
155.8	-0.0228078	0.777781	0.717916	0.750951	0.938893	1.48208	2.21464
156	-0.0235217	0.776626	0.718009	0.751218	0.938527	1.48384	2.21582
156.2	-0.0225188	0.776397	0.718466	0.75217	0.939803	1.485	2.21807
156.4	-0.0212557	0.775841	0.71856	0.753335	0.939353	1.48513	2.2202
156.6	-0.0212237	0.776466	0.718917	0.75309	0.939264	1.4872	2.22255
156.8	-0.0201159	0.776495	0.719151	0.753568	0.940549	1.48863	2.22499
157	-0.0190238	0.777242	0.718144	0.754141	0.942421	1.48984	2.22845
157.2	-0.0192846	0.778066	0.718832	0.753728	0.94287	1.49056	2.23174
157.4	-0.0196273	0.777979	0.718549	0.754307	0.945011	1.4915	2.23325
157.6	-0.01836	0.776169	0.719568	0.753605	0.946284	1.49242	2.23486
157.8	-0.0187566	0.77613	0.719382	0.75218	0.945493	1.49212	2.23712
158	-0.0187696	0.77541	0.71985	0.751694	0.945551	1.49324	2.23834
158.2	-0.0183995	0.774964	0.719586	0.75133	0.946448	1.49494	2.23945
158.4	-0.0173111	0.774724	0.720266	0.751156	0.946829	1.49698	2.24139
158.6	-0.0174502	0.776321	0.719456	0.751855	0.947087	1.49899	2.24477
158.8	-0.0173834	0.776295	0.720171	0.752817	0.948237	1.50081	2.24628
159	-0.017608	0.776754	0.72024	0.75286	0.948272	1.50253	2.24866
159.2	-0.0190895	0.776092	0.720261	0.75359	0.947894	1.50351	2.25088
159.4	-0.0182505	0.776636	0.719579	0.753711	0.947356	1.50451	2.2523
159.6	-0.0191875	0.776303	0.719109	0.753619	0.946961	1.50498	2.25386
159.8	-0.0191459	0.777009	0.719565	0.754506	0.947153	1.50598	2.25677
160	-0.0182973	0.778238	0.719162	0.75514	0.949592	1.50613	2.2591
160.2	-0.0167701	0.778172	0.719219	0.755349	0.951542	1.50761	2.26019
160.4	-0.0176513	0.777592	0.719711	0.755363	0.952312	1.50875	2.26237
160.6	-0.0170626	0.776403	0.720402	0.756139	0.953203	1.50928	2.26519
160.8	-0.0162515	0.775697	0.719648	0.754166	0.954838	1.51079	2.26828
161	-0.016993	0.773633	0.720381	0.754172	0.954138	1.51273	2.27156
161.2	-0.0178355	0.773775	0.720983	0.753117	0.954024	1.5146	2.27537
161.4	-0.0183152	0.774815	0.721127	0.753541	0.953955	1.51648	2.27878
161.6	-0.0184414	0.776165	0.720693	0.753202	0.954672	1.51829	2.28204
161.8	-0.0181398	0.777066	0.720255	0.754392	0.954633	1.51865	2.28252
162	-0.0187055	0.777861	0.71998	0.75499	0.954974	1.51963	2.28371
162.2	-0.0180707	0.778472	0.719047	0.756089	0.954567	1.52026	2.28613
162.4	-0.0174812	0.777858	0.717587	0.755283	0.954994	1.5206	2.28772
162.6	-0.0168935	0.77761	0.717871	0.755234	0.956171	1.52151	2.28794
162.8	-0.0171003	0.776407	0.718395	0.755362	0.955884	1.52278	2.29016
163	-0.0151499	0.777293	0.719174	0.754649	0.956727	1.52351	2.292
163.2	-0.0150306	0.776302	0.719092	0.754164	0.958202	1.52479	2.29247
163.4	-0.0151748	0.777146	0.720177	0.754377	0.958631	1.5271	2.29578
163.6	-0.0155915	0.77667	0.720073	0.754265	0.959216	1.52783	2.29832
163.8	-0.0156557	0.777807	0.721184	0.755172	0.960219	1.52943	2.30122
164	-0.0174101	0.777058	0.720499	0.755632	0.959973	1.53203	2.30269
164.2	-0.0174718	0.776737	0.719645	0.75603	0.959096	1.53189	2.3051
164.4	-0.0178999	0.775632	0.718894	0.755608	0.960986	1.53189	2.30563
164.6	-0.0166233	0.777266	0.719468	0.755309	0.961442	1.53323	2.30772
164.8	-0.0162566	0.776678	0.717422	0.754488	0.962767	1.53419	2.30903
165	-0.0151645	0.775507	0.717631	0.75491	0.963061	1.53497	2.3115
165.2	-0.0151467	0.776316	0.718059	0.75595	0.964925	1.5373	2.31316
165.4	-0.0149213	0.774884	0.718948	0.757311	0.9643	1.53772	2.31627
165.6	-0.0153852	0.773775	0.718564	0.759054	0.964099	1.53833	2.31716
165.8	-0.0166437	0.774145	0.718573	0.759672	0.96502	1.53809	2.31945
166	-0.0166226	0.775597	0.718465	0.758444	0.965297	1.53771	2.32141
166.2	-0.0167749	0.775246	0.719123	0.756466	0.964676	1.53745	2.32364
166.4	-0.0155073	0.776769	0.719861	0.756514	0.96509	1.53968	2.32404
166.6	-0.0161643	0.776896	0.719355	0.756038	0.965626	1.54217	2.3265
166.8	-0.0157609	0.775965	0.718585	0.756181	0.964966	1.54501	2.32796
167	-0.0155808	0.777099	0.718735	0.757527	0.966871	1.54638	2.32998
167.2	-0.0153492	0.779062	0.719369	0.758782	0.96935	1.54842	2.33181
167.4	-0.0157606	0.780535	0.718317	0.758227	0.969425	1.54926	2.33498
167.6	-0.0150525	0.780755	0.719711	0.759095	0.970557	1.54893	2.33645
167.8	-0.0140606	0.781386	0.721926	0.759346	0.969975	1.55001	2.33807
168	-0.0140873	0.780436	0.721741	0.757848	0.970496	1.5518	2.34028
168.2	-0.0141266	0.778931	0.720507	0.758089	0.969605	1.55274	2.342
168.4	-0.0143822	0.778114	0.720134	0.758359	0.97144	1.554	2.34233
168.6	-0.0145067	0.776799	0.719286	0.758262	0.971115	1.55617	2.34461
168.8	-0.0149002	0.77727	0.718741	0.75776	0.972153	1.55559	2.34721
169	-0.0151462	0.776314	0.718656	0.757784	0.970887	1.55679	2.34884
169.2	-0.0140647	0.777017	0.719993	0.757853	0.972632	1.55682	2.34961
169.4	-0.0140795	0.776828	0.72088	0.758285	0.972571	1.5576	2.35225
169.6	-0.013189	0.777568	0.720821	0.757426	0.972392	1.55694	2.35372
169.8	-0.0131965	0.777412	0.720906	0.756607	0.973528	1.55956	2.35471
170	-0.012137	0.778127	0.720385	0.758117	0.973411	1.55913	2.35719
170.2	-0.0138893	0.776513	0.719279	0.75803	0.973494	1.56121	2.35981
170.4	-0.0138606	0.777416	0.718449	0.757203	0.974118	1.56255	2.36199
170.6	-0.0146315	0.777097	0.718971	0.757748	0.97525	1.56431	2.36491
170.8	-0.0141861	0.777262	0.718759	0.758443	0.976038	1.56449	2.36708
171	-0.0156507	0.776226	0.718106	0.75943	0.978801	1.567	2.3683
171.2	-0.0147118	0.77645	0.718077	0.759103	0.977332	1.56791	2.37055
171.4	-0.0138899	0.775232	0.716617	0.760442	0.976776	1.56889	2.3718
171.6	-0.0130879	0.775972	0.716106	0.760557	0.979163	1.57053	2.37217
171.8	-0.0134955	0.775122	0.715536	0.761417	0.978105	1.57267	2.37294
172	-0.0124226	0.7774	0.717018	0.760642	0.978521	1.57312	2.37515
172.2	-0.0112869	0.777997	0.716383	0.761859	0.979818	1.57466	2.37648
172.4	-0.0112097	0.778378	0.717341	0.761038	0.980681	1.57549	2.3783
172.6	-0.0118649	0.777741	0.717596	0.760359	0.980476	1.57632	2.38012
172.8	-0.0113312	0.778329	0.717687	0.760368	0.9817	1.5763	2.38231
173	-0.0112444	0.777147	0.717181	0.761022	0.980737	1.57749	2.38354
173.2	-0.0131466	0.775827	0.717547	0.760186	0.982024	1.57855	2.3857
173.4	-0.0120586	0.776104	0.718856	0.761536	0.983139	1.57962	2.38809
173.6	-0.0105231	0.777011	0.71863	0.762118	0.982301	1.58066	2.38993
173.8	-0.0106166	0.77612	0.719113	0.762361	0.982973	1.58243	2.39324
174	-0.0107352	0.776301	0.719246	0.761232	0.984672	1.58322	2.39487
174.2	-0.00890952	0.777714	0.719166	0.761354	0.983343	1.58495	2.39609
174.4	-0.0100349	0.77821	0.71773	0.759427	0.98322	1.58517	2.39791
174.6	-0.0117162	0.777291	0.717499	0.758803	0.983127	1.58665	2.39951
174.8	-0.0107411	0.777827	0.717985	0.758011	0.982948	1.5871	2.3992
175	-0.012083	0.7777	0.718059	0.758107	0.983058	1.58833	2.40132
175.2	-0.0121445	0.778161	0.717587	0.758521	0.98375	1.58768	2.40237
175.4	-0.0117565	0.777891	0.718141	0.759414	0.984595	1.58864	2.40426
175.6	-0.0110123	0.777944	0.718926	0.759761	0.98567	1.5886	2.40572
175.8	-0.0121683	0.778503	0.71816	0.759567	0.985487	1.59047	2.40917
176	-0.0106907	0.778207	0.717786	0.760401	0.986761	1.59164	2.40993
176.2	-0.0105824	0.779253	0.71858	0.759261	0.986839	1.59374	2.41281
176.4	-0.0102766	0.778629	0.718485	0.759261	0.98733	1.59535	2.41305
176.6	-0.0108896	0.779241	0.718551	0.759427	0.987702	1.59681	2.41704
176.8	-0.00974507	0.778654	0.718856	0.759541	0.988444	1.59744	2.41827
177	-0.00906534	0.779615	0.718263	0.759094	0.987578	1.59827	2.42059
177.2	-0.00998311	0.777996	0.718523	0.758679	0.990023	1.59954	2.42257
177.4	-0.010557	0.779739	0.719586	0.759244	0.990459	1.59979	2.42562
177.6	-0.00921526	0.77998	0.71942	0.759349	0.9896	1.59995	2.42488
177.8	-0.00998678	0.780898	0.719818	0.760276	0.989807	1.59996	2.42486
178	-0.011209	0.78088	0.719453	0.761382	0.990471	1.60001	2.42702
178.2	-0.0095958	0.780477	0.719218	0.764117	0.989676	1.59867	2.42801
178.4	-0.00995221	0.779078	0.719069	0.765546	0.990197	1.59964	2.42866
178.6	-0.0106612	0.778078	0.718699	0.766255	0.991419	1.60111	2.43061
178.8	-0.0100818	0.777272	0.71895	0.765579	0.992518	1.60271	2.43387
179	-0.00939503	0.777514	0.720005	0.764381	0.993457	1.60276	2.43568
179.2	-0.00953082	0.77915	0.720877	0.763274	0.994049	1.6041	2.43712
179.4	-0.00936068	0.779686	0.721059	0.761559	0.994518	1.60462	2.43894
179.6	-0.00773138	0.779782	0.721152	0.760311	0.99511	1.60554	2.44017
179.8	-0.00813925	0.780608	0.720191	0.760169	0.995549	1.60658	2.4412
180	-0.00837902	0.779676	0.72029	0.761425	0.995651	1.6077	2.44185
180.2	-0.00801987	0.780333	0.719401	0.761889	0.995858	1.60946	2.44332
180.4	-0.0064179	0.779386	0.719133	0.762915	0.994722	1.61043	2.44454
180.6	-0.00810538	0.779601	0.720005	0.763385	0.995952	1.60977	2.44721
180.8	-0.00722568	0.780006	0.720684	0.764575	0.996286	1.6108	2.44904
181	-0.00756619	0.781006	0.720807	0.764089	0.995809	1.61177	2.44921
181.2	-0.00813724	0.779086	0.721683	0.763813	0.997323	1.61246	2.45057
181.4	-0.00793864	0.779066	0.722332	0.762103	0.998567	1.61463	2.45263
181.6	-0.00706865	0.778929	0.721608	0.761929	0.997454	1.61582	2.45434
181.8	-0.00840326	0.778043	0.720042	0.760067	0.997702	1.61689	2.45496
182	-0.00685133	0.776439	0.719748	0.760619	0.998855	1.61747	2.45755
182.2	-0.00642586	0.776591	0.718893	0.760857	0.997017	1.61845	2.45897
182.4	-0.00698265	0.777589	0.71829	0.761757	0.999358	1.61854	2.46098
182.6	-0.00711162	0.77701	0.717287	0.762132	1.00011	1.62089	2.46159
182.8	-0.0050875	0.777222	0.718721	0.763582	1.00147	1.6199	2.46394
183	-0.00533192	0.779169	0.718978	0.763009	1.00158	1.62231	2.46473
183.2	-0.00455236	0.778838	0.720293	0.762412	1.00452	1.62353	2.46698
183.4	-0.00397232	0.779624	0.72101	0.762109	1.00232	1.62451	2.46767
183.6	-0.00364678	0.781375	0.722054	0.762705	1.00249	1.62412	2.46887
183.8	-0.00512801	0.780472	0.722117	0.763801	1.00234	1.62585	2.4701
184	-0.0058496	0.779006	0.722061	0.763643	1.00343	1.62539	2.47219
184.2	-0.00508141	0.7797	0.722154	0.763893	1.0029	1.62566	2.47372
184.4	-0.00620778	0.778322	0.721078	0.764471	1.00318	1.62616	2.4757
184.6	-0.00545916	0.776883	0.721247	0.764547	1.005	1.62729	2.47754
184.8	-0.00449794	0.778351	0.722099	0.765003	1.00542	1.62903	2.47916
185	-0.00417129	0.777388	0.722723	0.765864	1.005	1.63089	2.47926
185.2	-0.00580862	0.778116	0.722658	0.767084	1.00636	1.63193	2.48021
185.4	-0.00475615	0.77839	0.723315	0.767156	1.00774	1.63333	2.48053
185.6	-0.00506506	0.778964	0.722344	0.767474	1.00632	1.63382	2.48178
185.8	-0.00537766	0.77807	0.721944	0.766346	1.00676	1.63428	2.48354
186	-0.00400501	0.779438	0.721516	0.76455	1.00915	1.63471	2.48703
186.2	-0.00352343	0.779341	0.720007	0.763908	1.00863	1.63544	2.4883
186.4	-0.00352206	0.778722	0.720042	0.764193	1.00882	1.63628	2.49019
186.6	-0.00307474	0.778575	0.720697	0.764379	1.01003	1.63883	2.49267
186.8	-0.00272772	0.779752	0.720834	0.764401	1.01034	1.63999	2.49322
187	-0.00282507	0.779434	0.720841	0.765877	1.00822	1.64158	2.49434
187.2	-0.00240792	0.779313	0.721589	0.766629	1.00845	1.64275	2.49567
187.4	-0.00202847	0.779941	0.722345	0.765612	1.00955	1.64355	2.49756
187.6	-0.00204823	0.780629	0.72279	0.765292	1.01016	1.64473	2.49791
187.8	-0.00178665	0.78028	0.722413	0.765841	1.01061	1.64509	2.49999
188	-0.00247979	0.780398	0.721841	0.766498	1.01141	1.64568	2.50111
188.2	-0.00315771	0.779871	0.721684	0.765696	1.01182	1.64693	2.50315
188.4	-0.00276971	0.780056	0.71995	0.767303	1.01307	1.64691	2.50393
188.6	-0.00145807	0.779355	0.719793	0.768163	1.01202	1.64726	2.50589
188.8	-0.00133449	0.778192	0.718527	0.76698	1.01145	1.64747	2.50716
189	-0.000821703	0.77904	0.718904	0.766492	1.01302	1.64727	2.50915
189.2	-0.000930803	0.780687	0.720081	0.766032	1.01125	1.64809	2.51044
189.4	-0.00253126	0.781757	0.721357	0.765484	1.00988	1.64982	2.5133
189.6	-0.00459348	0.782601	0.720562	0.764183	1.01151	1.65023	2.51544
189.8	-0.00394725	0.782544	0.722876	0.764656	1.01225	1.65124	2.5164
190	-0.00402107	0.783449	0.723019	0.765275	1.01165	1.65168	2.51794
190.2	-0.00250327	0.783263	0.721539	0.766821	1.01334	1.65276	2.51973
190.4	-0.00257778	0.782948	0.720155	0.766861	1.01431	1.65326	2.51844
190.6	-0.00137116	0.782675	0.72139	0.768125	1.01416	1.65286	2.51927
190.8	-0.00323336	0.782503	0.720116	0.769114	1.0152	1.65421	2.52042
191	-0.00213212	0.781598	0.719432	0.769546	1.01536	1.65618	2.52042
191.2	-0.00246514	0.779565	0.719687	0.76758	1.01658	1.6546	2.52111
191.4	-0.000968765	0.780193	0.721113	0.767833	1.01623	1.65471	2.52431
191.6	-0.000652713	0.78032	0.72047	0.767497	1.01698	1.65722	2.52558
191.8	0.00141279	0.782089	0.720187	0.766441	1.01658	1.65776	2.52761
192	0.00023751	0.782656	0.721734	0.765411	1.01778	1.65916	2.52883
192.2	0.0010628	0.782734	0.721948	0.766777	1.01734	1.66071	2.53087
192.4	-0.000323435	0.782043	0.721159	0.767017	1.01895	1.66203	2.53088
192.6	0.000386333	0.781789	0.721131	0.766094	1.0185	1.66254	2.53123
192.8	-0.000426013	0.781631	0.720779	0.765915	1.01802	1.6631	2.53204
193	0.000497151	0.781412	0.720681	0.765659	1.01739	1.66304	2.53393
193.2	-0.000382529	0.78205	0.721846	0.764905	1.01835	1.66518	2.53454
193.4	0.000787527	0.781642	0.722274	0.766438	1.01844	1.66566	2.53692
193.6	-0.00075055	0.781178	0.722015	0.767682	1.01911	1.66517	2.53851
193.8	0.00071294	0.780673	0.723026	0.767785	1.01966	1.66682	2.54052
194	-0.00107248	0.780753	0.72259	0.768597	1.02165	1.66687	2.54198
194.2	0.000105341	0.779839	0.722246	0.768491	1.02047	1.66697	2.54296
194.4	-0.000456569	0.780326	0.722119	0.766905	1.02152	1.66828	2.54341
194.6	0.000316385	0.782128	0.722832	0.766385	1.02101	1.67142	2.54486
194.8	-0.000962732	0.782383	0.723149	0.767039	1.02359	1.67127	2.54483
195	0.000748341	0.782594	0.723525	0.7669	1.02238	1.67237	2.54605
195.2	8.8213e-05	0.784371	0.722334	0.766841	1.02378	1.67284	2.54839
195.4	0.00175689	0.784486	0.723086	0.767389	1.0239	1.67347	2.54898
195.6	0.000846262	0.783797	0.724142	0.767362	1.02451	1.67201	2.55037
195.8	0.00243471	0.784744	0.723293	0.767382	1.02404	1.67353	2.55347
196	0.00279069	0.784014	0.721686	0.767731	1.02397	1.67416	2.55543
196.2	0.00314675	0.78286	0.722468	0.769228	1.02455	1.67551	2.55635
196.4	0.00210299	0.78309	0.721363	0.769243	1.02508	1.67584	2.5598
196.6	0.0033106	0.782728	0.719621	0.769612	1.02549	1.6776	2.56172
196.8	0.00153049	0.782647	0.720335	0.769879	1.02584	1.67767	2.56203
197	0.00189436	0.783942	0.721908	0.770533	1.02532	1.67961	2.56144
197.2	0.00209603	0.784553	0.723254	0.770373	1.02695	1.68023	2.56353
197.4	0.00284487	0.783173	0.723324	0.769497	1.02562	1.68112	2.56352
197.6	0.00251432	0.782915	0.724391	0.770519	1.0272	1.68118	2.56355
197.8	0.00307521	0.780833	0.723495	0.769866	1.02647	1.68193	2.5652
198	0.00227671	0.779385	0.722814	0.770672	1.02787	1.68208	2.56716
198.2	0.00320673	0.779082	0.721178	0.76958	1.02606	1.68248	2.56589
198.4	0.00421682	0.780934	0.721258	0.769947	1.02769	1.68273	2.56726
198.6	0.00589406	0.781356	0.720905	0.769691	1.02711	1.68405	2.56879
198.8	0.00666866	0.782883	0.722175	0.770344	1.02728	1.68435	2.56873
199	0.00820247	0.783407	0.721599	0.768544	1.02798	1.68574	2.57057
199.2	0.00847521	0.782914	0.723483	0.768724	1.0278	1.68679	2.57385
199.4	0.00798098	0.782236	0.72318	0.769565	1.02776	1.68816	2.57477
199.6	0.00786101	0.782241	0.72267	0.769	1.02863	1.68754	2.57455
199.8	0.00845653	0.781807	0.722661	0.768994	1.02894	1.6901	2.57669
200	0.0082478	0.781897	0.723968	0.771088	1.03039	1.68995	2.57855
200.2	0.00750302	0.782451	0.72254	0.771576	1.03109	1.69045	2.57892
200.4	0.00689	0.782503	0.72336	0.771762	1.03179	1.69059	2.57949
200.6	0.00612096	0.782828	0.722881	0.771011	1.03166	1.69313	2.58252
200.8	0.00513473	0.78347	0.722674	0.77212	1.03389	1.69177	2.58344
201	0.00574547	0.784762	0.721604	0.770881	1.03319	1.69285	2.58381
201.2	0.00540377	0.785548	0.720248	0.77157	1.03521	1.69252	2.58497
201.4	0.00534246	0.786184	0.720228	0.771157	1.035	1.69327	2.58759
201.6	0.00669923	0.786543	0.720626	0.773242	1.03581	1.69302	2.58758
201.8	0.00750922	0.786345	0.719616	0.773299	1.03474	1.69508	2.5873
202	0.00747762	0.785688	0.720405	0.7735	1.03477	1.69581	2.58795
202.2	0.00663626	0.785062	0.721607	0.774164	1.03436	1.69655	2.58819
202.4	0.00727891	0.785308	0.722188	0.774143	1.03481	1.69866	2.58863
202.6	0.00731967	0.784482	0.722669	0.774243	1.03432	1.69906	2.59099
202.8	0.00695224	0.783707	0.724061	0.774462	1.0356	1.69816	2.59307
203	0.00622668	0.783257	0.724087	0.773903	1.03644	1.69857	2.59422
203.2	0.00711846	0.783864	0.724123	0.775016	1.03742	1.69926	2.59661
203.4	0.00787833	0.783261	0.722981	0.775714	1.03812	1.6995	2.5983
203.6	0.0083122	0.784012	0.72387	0.774084	1.03857	1.70013	2.59752
203.8	0.00789681	0.785966	0.723324	0.773294	1.03743	1.70254	2.5987
204	0.00944727	0.785754	0.722477	0.774665	1.03839	1.70406	2.59981
204.2	0.0106311	0.785796	0.721487	0.773451	1.03825	1.70531	2.599
204.4	0.0113715	0.784891	0.72128	0.773587	1.03776	1.70488	2.59921
204.6	0.00990801	0.784723	0.720092	0.774904	1.03716	1.70602	2.60207
204.8	0.0118684	0.783676	0.720645	0.774598	1.03851	1.70623	2.60357
205	0.0108237	0.783985	0.720893	0.775143	1.03663	1.70515	2.60467
205.2	0.0086932	0.785762	0.722229	0.776057	1.03825	1.706	2.60614
205.4	0.00760138	0.785801	0.722599	0.775237	1.0398	1.70739	2.60872
205.6	0.00912922	0.784826	0.722951	0.774933	1.04138	1.70763	2.60886
205.8	0.00821827	0.784456	0.72131	0.776073	1.04175	1.70791	2.6093
206	0.00914864	0.784193	0.722711	0.77487	1.04423	1.70963	2.61021
206.2	0.0112468	0.781678	0.723304	0.772789	1.04188	1.7103	2.61206
206.4	0.0125779	0.781696	0.723978	0.773664	1.04152	1.71129	2.61201
206.6	0.013023	0.783146	0.724073	0.77295	1.04225	1.71221	2.61323
206.8	0.0131667	0.782813	0.725711	0.773275	1.04182	1.71319	2.6153
207	0.0129547	0.78215	0.725124	0.772946	1.04009	1.71418	2.6158
207.2	0.0131713	0.783294	0.724882	0.774209	1.04048	1.71376	2.61719
207.4	0.0125112	0.783701	0.724108	0.773329	1.04014	1.71338	2.61843
207.6	0.0117626	0.784211	0.724484	0.773265	1.03943	1.71433	2.61952
207.8	0.0107584	0.783794	0.724895	0.771545	1.03958	1.71516	2.62019
208	0.0108713	0.785395	0.724913	0.771626	1.04143	1.71505	2.62224
208.2	0.0100732	0.784756	0.725301	0.772484	1.04115	1.71775	2.62239
208.4	0.00987683	0.785441	0.72487	0.772785	1.04316	1.71848	2.62358
208.6	0.00967098	0.783476	0.723909	0.773924	1.04385	1.71752	2.62378
208.8	0.0118573	0.784602	0.723347	0.77553	1.04537	1.71718	2.62454
209	0.011943	0.785023	0.723267	0.774972	1.04557	1.71719	2.6255
209.2	0.0136624	0.785507	0.721801	0.773387	1.04696	1.71714	2.62631
209.4	0.0135902	0.784247	0.721329	0.773106	1.04666	1.71781	2.62706
209.6	0.0136764	0.785751	0.720976	0.773002	1.04624	1.72005	2.62946
209.8	0.0128933	0.784936	0.720247	0.773083	1.04625	1.72051	2.63065
210	0.0129744	0.784059	0.720763	0.77357	1.04618	1.72197	2.63242
210.2	0.012235	0.783672	0.721287	0.774707	1.04638	1.72171	2.63406
210.4	0.0141425	0.785243	0.722506	0.77535	1.04589	1.72306	2.63582
210.6	0.0150066	0.784555	0.724345	0.775741	1.04691	1.72383	2.63605
210.8	0.0166572	0.784425	0.724293	0.775038	1.04645	1.72428	2.63758
211	0.0176395	0.785211	0.724048	0.775275	1.04655	1.72425	2.63934
211.2	0.0177555	0.785402	0.724589	0.774336	1.04609	1.72564	2.64227
211.4	0.0169514	0.784498	0.724125	0.774398	1.04628	1.72522	2.64203
211.6	0.0171338	0.785148	0.722391	0.774433	1.04798	1.72546	2.64379
211.8	0.0166937	0.786047	0.723467	0.774603	1.04721	1.72577	2.64362
212	0.0159072	0.785364	0.722878	0.774004	1.04786	1.72692	2.64359
212.2	0.0169352	0.785378	0.723268	0.774357	1.04862	1.72786	2.64224
212.4	0.0160957	0.784867	0.723612	0.774148	1.05024	1.72795	2.64382
212.6	0.0153198	0.783465	0.724703	0.77296	1.04814	1.72789	2.64397
212.8	0.014443	0.783509	0.724689	0.773099	1.05106	1.72814	2.64652
213	0.0139033	0.784201	0.726045	0.773887	1.04967	1.7295	2.64664
213.2	0.0125079	0.783801	0.72507	0.77369	1.05007	1.72827	2.6485
213.4	0.0131148	0.785187	0.724897	0.774097	1.04891	1.73131	2.64886
213.6	0.0137891	0.785753	0.725559	0.774055	1.05037	1.73213	2.64997
213.8	0.0149276	0.785357	0.725451	0.774987	1.0503	1.73431	2.65131
214	0.0165509	0.784947	0.724169	0.774805	1.05107	1.73311	2.65193
214.2	0.0172469	0.78563	0.724862	0.775468	1.05228	1.7352	2.65298
214.4	0.0183622	0.785945	0.725843	0.775336	1.05196	1.73351	2.6547
214.6	0.0172642	0.786151	0.724962	0.776077	1.05186	1.73437	2.65679
214.8	0.016461	0.78668	0.723596	0.775328	1.0511	1.73331	2.65663
215	0.01682	0.785862	0.723979	0.775627	1.05261	1.73509	2.659
215.2	0.0161047	0.78591	0.723119	0.775946	1.05197	1.73411	2.65932
215.4	0.0161117	0.785154	0.72198	0.777019	1.0529	1.73591	2.65994
215.6	0.0173115	0.785596	0.722036	0.777624	1.05372	1.73521	2.6609
215.8	0.0178816	0.78495	0.723017	0.777802	1.05326	1.73723	2.66196
216	0.0165815	0.785791	0.723057	0.778115	1.05181	1.73713	2.6617
216.2	0.0165406	0.78529	0.723126	0.777516	1.05303	1.73725	2.6637
216.4	0.0159492	0.784899	0.72333	0.776474	1.05343	1.73773	2.66417
216.6	0.0160195	0.784629	0.724731	0.776793	1.05264	1.73903	2.66417
216.8	0.0149948	0.785708	0.724611	0.77748	1.05371	1.7391	2.6646
217	0.0154414	0.785087	0.724342	0.776308	1.05472	1.73995	2.66671
217.2	0.0163251	0.784595	0.725246	0.777137	1.05348	1.74239	2.66729
217.4	0.0168575	0.78546	0.726102	0.777781	1.05425	1.74252	2.66934
217.6	0.0163511	0.785482	0.725278	0.777992	1.05491	1.74263	2.67076
217.8	0.01747	0.78609	0.724354	0.776933	1.0547	1.74473	2.67246
218	0.0180399	0.787972	0.724145	0.778362	1.0552	1.74562	2.67324
218.2	0.0188135	0.790658	0.722361	0.778207	1.05669	1.74768	2.6751
218.4	0.0171929	0.789152	0.722134	0.776899	1.05609	1.74801	2.67508
218.6	0.0184243	0.789265	0.722001	0.776917	1.05664	1.74813	2.67641
218.8	0.0188712	0.787785	0.723464	0.777179	1.0581	1.74692	2.67626
219	0.0195633	0.787173	0.724862	0.775604	1.05757	1.74694	2.67583
219.2	0.0191235	0.785472	0.727021	0.776142	1.05836	1.7461	2.6751
219.4	0.0204193	0.786414	0.727327	0.776775	1.0589	1.74765	2.6767
219.6	0.0193442	0.786634	0.728212	0.774894	1.05894	1.74985	2.67675
219.8	0.0193376	0.788057	0.728577	0.77375	1.05934	1.75148	2.67796
220	0.0200416	0.787077	0.727481	0.774684	1.0595	1.7523	2.67876
220.2	0.0205576	0.787012	0.72658	0.774675	1.05854	1.75243	2.67991
220.4	0.0211432	0.787641	0.726851	0.77402	1.05842	1.75184	2.68034
220.6	0.0230951	0.786564	0.725622	0.775659	1.05919	1.75227	2.6813
220.8	0.0232644	0.785904	0.725258	0.776517	1.0583	1.75278	2.68231
221	0.0226549	0.78575	0.725327	0.776453	1.06004	1.75338	2.68413
221.2	0.0220218	0.785895	0.725349	0.774956	1.06059	1.75526	2.685
221.4	0.0223571	0.786208	0.724095	0.776723	1.06149	1.75591	2.68653
221.6	0.0205335	0.788083	0.725147	0.775905	1.06155	1.75593	2.68722
221.8	0.0212789	0.788166	0.725428	0.776759	1.06218	1.75523	2.68841
222	0.0211693	0.788468	0.725331	0.777567	1.06177	1.75589	2.69066
222.2	0.0212867	0.788945	0.726304	0.779383	1.06141	1.75552	2.69237
222.4	0.0204812	0.789096	0.727032	0.778924	1.06236	1.75662	2.69279
222.6	0.0222033	0.789061	0.726594	0.780352	1.06245	1.75882	2.69363
222.8	0.0221077	0.788951	0.725057	0.780783	1.06227	1.76011	2.69597
223	0.021149	0.788369	0.725252	0.779789	1.06309	1.76014	2.69535
223.2	0.0216141	0.788613	0.725095	0.778974	1.06338	1.76066	2.69558
223.4	0.0215201	0.788537	0.724826	0.77817	1.06256	1.76184	2.69612
223.6	0.0207697	0.788007	0.724377	0.777336	1.06328	1.76208	2.69762
223.8	0.0205282	0.788936	0.725915	0.776959	1.06404	1.76313	2.69632
224	0.0219326	0.790201	0.727032	0.779005	1.06337	1.76481	2.69835
224.2	0.0232319	0.790342	0.72603	0.780159	1.06493	1.76422	2.69908
224.4	0.0253393	0.789231	0.72697	0.781116	1.0656	1.76299	2.69989
224.6	0.0256581	0.789513	0.727303	0.780689	1.06465	1.76244	2.70036
224.8	0.02589	0.787964	0.72724	0.780042	1.06475	1.76288	2.70237
225	0.0276324	0.78649	0.728245	0.779242	1.06495	1.76303	2.70208
225.2	0.0255868	0.786368	0.728216	0.778225	1.06436	1.76447	2.70314
225.4	0.025091	0.786645	0.72819	0.776956	1.064	1.76588	2.70431
225.6	0.0255622	0.786315	0.728451	0.778286	1.06458	1.76714	2.70474
225.8	0.0243737	0.78809	0.728385	0.778775	1.06386	1.76769	2.70599
226	0.0223861	0.788896	0.728464	0.778587	1.06635	1.76782	2.70767
226.2	0.0242016	0.788177	0.729163	0.778177	1.06561	1.76989	2.70923
226.4	0.0249612	0.788688	0.729307	0.779218	1.06565	1.77094	2.71026
226.6	0.0246959	0.790131	0.729526	0.779655	1.06617	1.77087	2.71136
226.8	0.0262632	0.788287	0.729771	0.778858	1.06706	1.771	2.71211
227	0.0264672	0.78902	0.728431	0.778507	1.0659	1.7708	2.71141
227.2	0.0260554	0.789113	0.728817	0.7796	1.06859	1.76853	2.7113
227.4	0.025662	0.788004	0.728556	0.780488	1.06877	1.76863	2.71286
227.6	0.0265141	0.786191	0.72809	0.779386	1.06905	1.76889	2.71404
227.8	0.0267346	0.787651	0.728136	0.77998	1.06989	1.7697	2.7142
228	0.0259406	0.786278	0.729468	0.781475	1.06928	1.77248	2.71535
228.2	0.026373	0.787224	0.72809	0.781823	1.06821	1.77455	2.71719
228.4	0.026258	0.789664	0.727584	0.780349	1.06833	1.77543	2.71751
228.6	0.0252606	0.790493	0.728265	0.780537	1.06876	1.77661	2.71833
228.8	0.0261414	0.790031	0.72815	0.781126	1.06835	1.77662	2.71947
229	0.0274018	0.791021	0.726716	0.780449	1.06933	1.77514	2.72026
229.2	0.0274981	0.790823	0.727726	0.780083	1.07	1.77607	2.72186
229.4	0.0273103	0.790193	0.727715	0.780765	1.07111	1.77587	2.72295
229.6	0.0283054	0.78971	0.72746	0.780674	1.07212	1.77585	2.72411
229.8	0.0262843	0.788769	0.729007	0.781758	1.07163	1.77726	2.72485
230	0.0268467	0.789024	0.728304	0.78168	1.07218	1.77841	2.72636
230.2	0.026028	0.787842	0.728136	0.780349	1.07225	1.77834	2.72556
230.4	0.0264463	0.787451	0.728084	0.779706	1.07319	1.779	2.72667
230.6	0.0278105	0.789514	0.728048	0.780363	1.0736	1.77954	2.72792
230.8	0.0296131	0.790895	0.727351	0.779062	1.07508	1.7797	2.72859
231	0.0293727	0.790173	0.728615	0.780303	1.07471	1.78078	2.7303
231.2	0.0300513	0.791198	0.729215	0.781436	1.0737	1.78118	2.73038
231.4	0.0297151	0.791378	0.73063	0.781578	1.07169	1.78163	2.7302
231.6	0.0277454	0.788236	0.731984	0.7808	1.07087	1.78304	2.73002
231.8	0.0268539	0.788247	0.731183	0.781047	1.07003	1.78302	2.73032
232	0.0277176	0.78923	0.730324	0.780549	1.0714	1.78252	2.73162
232.2	0.0270554	0.789723	0.730073	0.780693	1.07094	1.78376	2.73344
232.4	0.0280777	0.78943	0.728472	0.781723	1.07231	1.78473	2.73489
232.6	0.0284552	0.790414	0.727167	0.782463	1.07233	1.78588	2.73527
232.8	0.0290276	0.790357	0.727364	0.78068	1.07314	1.78661	2.73641
233	0.0290719	0.78968	0.727774	0.780058	1.07278	1.78736	2.73622
233.2	0.029963	0.789319	0.727031	0.780266	1.07528	1.78777	2.73636
233.4	0.0299425	0.789617	0.727514	0.780463	1.07621	1.78765	2.73588
233.6	0.03102	0.790601	0.728332	0.781151	1.07608	1.7873	2.73688
233.8	0.0313416	0.791056	0.727436	0.78144	1.07656	1.78681	2.73902
234	0.0310706	0.791433	0.728626	0.781042	1.0773	1.78628	2.73922
234.2	0.0314768	0.790353	0.730442	0.780439	1.07673	1.78629	2.74104
234.4	0.0312063	0.790568	0.729986	0.77996	1.07615	1.788	2.74282
234.6	0.0312461	0.790666	0.729335	0.778663	1.07658	1.78849	2.74335
234.8	0.0311744	0.79039	0.729566	0.780525	1.07671	1.79046	2.74258
235	0.0309193	0.790473	0.728242	0.781209	1.07479	1.79162	2.74349
235.2	0.030757	0.791417	0.727074	0.781124	1.07509	1.79216	2.74355
235.4	0.0309189	0.78989	0.72788	0.78127	1.07569	1.79225	2.74437
235.6	0.0302848	0.789016	0.727408	0.782192	1.07653	1.79224	2.7459
235.8	0.0307843	0.788683	0.727907	0.781295	1.07748	1.79226	2.74686
236	0.0312246	0.78827	0.728388	0.780695	1.07903	1.79309	2.74616
236.2	0.0316389	0.78841	0.728186	0.780592	1.07969	1.79342	2.74591
236.4	0.0317593	0.78952	0.729088	0.781516	1.07933	1.7926	2.74425
236.6	0.033072	0.790578	0.729417	0.781006	1.07981	1.79349	2.74423
236.8	0.0333568	0.790029	0.728834	0.78115	1.07837	1.79469	2.74476
237	0.0337208	0.79132	0.728138	0.781308	1.07876	1.79579	2.74598
237.2	0.034314	0.79255	0.728983	0.782204	1.07894	1.79648	2.74801
237.4	0.0340922	0.792456	0.72782	0.7809	1.07878	1.79712	2.74892
237.6	0.0333638	0.791768	0.728841	0.781611	1.07946	1.79784	2.74863
237.8	0.0347085	0.79286	0.728542	0.782971	1.08009	1.79766	2.74997
238	0.0346395	0.792437	0.729722	0.784624	1.07987	1.79724	2.75198
238.2	0.0348991	0.79126	0.729025	0.784469	1.07991	1.79988	2.75231
238.4	0.0358694	0.792655	0.728319	0.784304	1.08066	1.80136	2.75428
238.6	0.0362555	0.79242	0.727156	0.783185	1.08059	1.80026	2.75649
238.8	0.0355192	0.79203	0.728793	0.781717	1.08042	1.80264	2.75718
239	0.0355695	0.79232	0.727779	0.780553	1.08149	1.80431	2.75764
239.2	0.0352629	0.792709	0.727485	0.780535	1.08088	1.80264	2.75903
239.4	0.0344211	0.791324	0.727871	0.782445	1.08243	1.80358	2.75955
239.6	0.0352879	0.792028	0.728688	0.78266	1.08263	1.8055	2.76
239.8	0.0351882	0.791961	0.728189	0.783672	1.0838	1.80479	2.76114
240	0.0356264	0.790879	0.728908	0.7836	1.08395	1.8048	2.76146
240.2	0.0357229	0.790588	0.729948	0.784145	1.08492	1.8064	2.76209
240.4	0.0374157	0.791288	0.730224	0.782203	1.08465	1.80698	2.76338
240.6	0.0365828	0.790497	0.729168	0.782463	1.0861	1.80771	2.76319
240.8	0.0368299	0.791725	0.728693	0.782156	1.08599	1.80752	2.76391
241	0.036453	0.79208	0.728106	0.782182	1.0861	1.80673	2.76529
241.2	0.036152	0.792719	0.726956	0.782262	1.08678	1.80624	2.76717
241.4	0.0359798	0.792173	0.727825	0.783408	1.08634	1.80592	2.76843
241.6	0.0368785	0.792774	0.728887	0.783203	1.0843	1.80618	2.77078
241.8	0.0362184	0.793034	0.729084	0.782858	1.08513	1.80722	2.77069
242	0.0373946	0.793377	0.729383	0.783922	1.08566	1.81023	2.77186
242.2	0.0384619	0.792417	0.730948	0.783003	1.08571	1.81053	2.7718
242.4	0.0382027	0.793745	0.731164	0.780858	1.08588	1.81104	2.77256
242.6	0.0373992	0.794161	0.730838	0.782454	1.08659	1.81175	2.77309
242.8	0.0371417	0.792637	0.729975	0.782285	1.08607	1.81213	2.77384
243	0.036836	0.79354	0.730169	0.781146	1.08489	1.81091	2.77393
243.2	0.0371346	0.793534	0.729275	0.781803	1.08436	1.81059	2.77415
243.4	0.0375579	0.793053	0.728543	0.783415	1.0843	1.81259	2.77463
243.6	0.0391003	0.792968	0.728118	0.784768	1.08555	1.81217	2.77538
243.8	0.040448	0.793044	0.728703	0.78572	1.08598	1.8116	2.77616
244	0.0409124	0.792931	0.728726	0.786245	1.08629	1.81205	2.77686
244.2	0.0419269	0.794196	0.727569	0.786914	1.0876	1.81389	2.77789
244.4	0.0424566	0.794544	0.726864	0.788489	1.08969	1.81269	2.77822
244.6	0.0408875	0.794001	0.727721	0.787946	1.08886	1.81415	2.77886
244.8	0.0407992	0.794537	0.727866	0.787463	1.08908	1.81503	2.77942
245	0.0410172	0.793948	0.728055	0.787495	1.08889	1.81522	2.77995
245.2	0.040533	0.79344	0.728957	0.787069	1.0875	1.81533	2.78044
245.4	0.039531	0.792941	0.729412	0.786464	1.08626	1.81614	2.78218
245.6	0.0409697	0.793645	0.727991	0.78541	1.08672	1.81592	2.78156
245.8	0.0402499	0.793314	0.727832	0.78565	1.08729	1.81623	2.78169
246	0.0400494	0.792846	0.727644	0.786638	1.08738	1.81574	2.78196
246.2	0.0407602	0.792829	0.728877	0.786307	1.08733	1.81657	2.78227
246.4	0.0405913	0.793706	0.729285	0.785542	1.08898	1.81728	2.78186
246.6	0.0416596	0.793359	0.731294	0.785139	1.08939	1.81927	2.78417
246.8	0.0422939	0.793309	0.731857	0.785826	1.08986	1.82	2.7849
247	0.0427438	0.794616	0.731752	0.784747	1.09196	1.82273	2.78618
247.2	0.0423634	0.794136	0.730707	0.785495	1.09339	1.82256	2.78605
247.4	0.0444196	0.792771	0.729889	0.785466	1.09191	1.82323	2.78792
247.6	0.0435647	0.793031	0.728974	0.78569	1.09229	1.82265	2.78744
247.8	0.043936	0.793311	0.727706	0.785164	1.09247	1.82278	2.78702
248	0.0436678	0.793395	0.72775	0.785817	1.09214	1.82232	2.78821
248.2	0.0437012	0.793572	0.727803	0.786478	1.09127	1.8229	2.7898
248.4	0.0424994	0.79515	0.729316	0.787483	1.09243	1.82144	2.79036
248.6	0.0428988	0.795049	0.729825	0.78753	1.09188	1.8229	2.79156
248.8	0.0439626	0.795015	0.730645	0.787535	1.09148	1.82432	2.79325
249	0.0445856	0.793766	0.729985	0.787343	1.09146	1.82471	2.79365
249.2	0.0453774	0.7938	0.730222	0.786819	1.09143	1.82471	2.79414
249.4	0.0467288	0.792706	0.729141	0.786281	1.09128	1.82512	2.79333
249.6	0.0460917	0.79318	0.727883	0.786306	1.0918	1.82476	2.79361
249.8	0.045797	0.79265	0.72783	0.786206	1.09258	1.82339	2.79524
250	0.0457228	0.793881	0.727793	0.786927	1.09244	1.82399	2.79502
250.2	0.0460098	0.79395	0.726476	0.787716	1.09376	1.82476	2.7942
250.4	0.045073	0.793919	0.727063	0.788341	1.09267	1.8258	2.79582
250.6	0.0460172	0.793741	0.728069	0.789019	1.09401	1.82579	2.79605
250.8	0.0458949	0.794994	0.728688	0.789925	1.09395	1.82819	2.79511
251	0.0464147	0.795105	0.728424	0.788225	1.09453	1.82876	2.79616
251.2	0.0449332	0.795333	0.729194	0.786931	1.09328	1.82896	2.79812
251.4	0.0459356	0.79625	0.728764	0.786667	1.09546	1.83042	2.79784
251.6	0.0458208	0.796627	0.728074	0.786833	1.09502	1.83095	2.79815
251.8	0.0460299	0.796555	0.72754	0.786503	1.09568	1.83072	2.79984
252	0.0449803	0.795306	0.72949	0.788025	1.09569	1.83157	2.80018
252.2	0.0455535	0.795215	0.72985	0.788873	1.09638	1.83249	2.80082
252.4	0.0462499	0.794559	0.728123	0.78882	1.09553	1.83115	2.80174
252.6	0.0474496	0.794028	0.730231	0.788273	1.09502	1.83177	2.80405
252.8	0.0483427	0.794343	0.730417	0.789054	1.09496	1.83182	2.80485
253	0.0500992	0.794614	0.728879	0.788931	1.0953	1.83216	2.80541
253.2	0.050592	0.794251	0.728842	0.788604	1.0964	1.83099	2.80626
253.4	0.0496508	0.794433	0.731299	0.7895	1.09659	1.83212	2.80789
253.6	0.0479436	0.794482	0.729807	0.788438	1.09696	1.83353	2.80788
253.8	0.0477977	0.793658	0.729638	0.787659	1.09702	1.83375	2.80798
254	0.0473821	0.79469	0.729818	0.787663	1.0967	1.8346	2.8093
254.2	0.0470768	0.794823	0.730926	0.788466	1.0971	1.83557	2.81032
254.4	0.0473941	0.795818	0.730764	0.787257	1.09766	1.8364	2.80955
254.6	0.0493991	0.797037	0.730191	0.787769	1.09884	1.83477	2.81053
254.8	0.049891	0.797332	0.73097	0.78919	1.10038	1.83605	2.81096
255	0.0494738	0.797382	0.730869	0.789672	1.10134	1.83551	2.81145
255.2	0.0491271	0.79919	0.730637	0.789228	1.10263	1.83662	2.81102
255.4	0.048977	0.79865	0.730271	0.790483	1.10169	1.83675	2.81253
255.6	0.0477609	0.798306	0.731375	0.792668	1.10079	1.83702	2.81195
255.8	0.0475097	0.798382	0.730976	0.791472	1.10081	1.83689	2.8137
256	0.0482037	0.797595	0.732071	0.790393	1.10146	1.83658	2.81356
256.2	0.0487557	0.796489	0.732673	0.790849	1.10008	1.83695	2.81549
256.4	0.0491697	0.79717	0.733203	0.791635	1.10229	1.83746	2.81588
256.6	0.0498679	0.796275	0.733167	0.790172	1.10321	1.83834	2.81642
256.8	0.0489079	0.796557	0.73298	0.791209	1.10076	1.83865	2.81576
257	0.0493075	0.797032	0.732528	0.792379	1.09963	1.83798	2.81696
257.2	0.0495437	0.797563	0.731693	0.791759	1.09977	1.83824	2.81714
257.4	0.0489253	0.796557	0.732397	0.789974	1.09971	1.83867	2.81704
257.6	0.04898	0.797595	0.733065	0.789678	1.09947	1.83925	2.81755
257.8	0.0501013	0.796733	0.734483	0.789577	1.10129	1.84055	2.81872
258	0.0504719	0.795961	0.736001	0.788192	1.1018	1.84294	2.81824
258.2	0.0506636	0.795897	0.735987	0.789662	1.10275	1.8422	2.81879
258.4	0.0519308	0.796259	0.734818	0.789822	1.10037	1.84227	2.82098
258.6	0.0521072	0.795541	0.734702	0.789928	1.10022	1.84332	2.82295
258.8	0.052301	0.797194	0.733583	0.789111	1.09974	1.84359	2.82503
259	0.0508927	0.79899	0.732195	0.791675	1.10015	1.84383	2.82627
259.2	0.0516825	0.799957	0.733648	0.790881	1.10032	1.84579	2.82637
259.4	0.0510843	0.798879	0.734487	0.790806	1.1033	1.84732	2.82563
259.6	0.0510121	0.79806	0.73427	0.791722	1.10401	1.84741	2.82539
259.8	0.0498673	0.796895	0.733502	0.792664	1.1044	1.84675	2.82451
260	0.0515951	0.795045	0.734324	0.791223	1.10531	1.84648	2.82477
260.2	0.0510721	0.793217	0.732885	0.790882	1.10473	1.84583	2.82577
260.4	0.0509325	0.794031	0.733074	0.791896	1.1028	1.84595	2.82593
260.6	0.0512823	0.794245	0.733777	0.791769	1.10317	1.84686	2.82652
260.8	0.0530728	0.794639	0.73381	0.791364	1.10256	1.8462	2.82736
261	0.0524807	0.796043	0.733693	0.792405	1.10169	1.8466	2.82807
261.2	0.0535593	0.797562	0.733919	0.791638	1.10227	1.84818	2.82879
261.4	0.0546713	0.798557	0.733972	0.790827	1.10333	1.84814	2.82939
261.6	0.0545851	0.79947	0.732772	0.792267	1.10238	1.84845	2.83018
261.8	0.0550956	0.799479	0.733861	0.792338	1.10467	1.84993	2.82988
262	0.0554189	0.798688	0.732767	0.791064	1.10556	1.85025	2.83172
262.2	0.0563564	0.797915	0.733239	0.79239	1.10573	1.8509	2.83142
262.4	0.0562921	0.796996	0.732541	0.792782	1.10536	1.85236	2.83297
262.6	0.0557112	0.796966	0.732858	0.7916	1.10568	1.85308	2.83427
262.8	0.0547966	0.796995	0.733123	0.792125	1.10702	1.85421	2.83572
263	0.0558256	0.798131	0.73303	0.793083	1.10625	1.85527	2.83659
263.2	0.0551375	0.799188	0.732734	0.792805	1.10629	1.85515	2.83724
263.4	0.0553519	0.798614	0.732191	0.793048	1.1076	1.85436	2.83984
263.6	0.0559922	0.798979	0.732293	0.792761	1.10774	1.85293	2.83943
263.8	0.0564712	0.798506	0.73278	0.792258	1.10573	1.85336	2.8409
264	0.0542727	0.797646	0.733754	0.792181	1.1051	1.85314	2.83928
264.2	0.0549195	0.795935	0.734552	0.79304	1.1052	1.85347	2.83966
264.4	0.0547603	0.797128	0.73477	0.792084	1.10471	1.85342	2.83664
264.6	0.0555964	0.796584	0.733956	0.791961	1.10564	1.85447	2.83772
264.8	0.0556113	0.797211	0.733798	0.79324	1.10546	1.85498	2.8382
265	0.0579123	0.797065	0.734346	0.792194	1.10682	1.85492	2.84044
265.2	0.0567668	0.796518	0.733893	0.792119	1.10669	1.85527	2.84149
265.4	0.0563755	0.796341	0.735	0.792898	1.10682	1.85598	2.84356
265.6	0.0555216	0.797338	0.73587	0.79395	1.10572	1.85729	2.84324
265.8	0.0561074	0.797301	0.735295	0.792413	1.10561	1.85662	2.84341
266	0.0544752	0.798313	0.734484	0.792472	1.10476	1.8572	2.8438
266.2	0.0551304	0.798252	0.734764	0.792198	1.10531	1.85717	2.84429
266.4	0.056242	0.798382	0.73563	0.791932	1.10504	1.85832	2.84278
266.6	0.0573957	0.796791	0.736042	0.791556	1.10637	1.85771	2.84464
266.8	0.0568899	0.796075	0.736154	0.792339	1.10693	1.8581	2.84417
267	0.0578954	0.794823	0.736598	0.793349	1.10778	1.85887	2.84433
267.2	0.057849	0.795805	0.735965	0.793461	1.10762	1.85935	2.84522
267.4	0.0578321	0.795655	0.734592	0.793643	1.10802	1.85918	2.84772
267.6	0.0579444	0.796102	0.734757	0.793677	1.10742	1.85917	2.84688
267.8	0.0583716	0.795798	0.733726	0.792101	1.10783	1.8609	2.84829
268	0.0595821	0.795833	0.734164	0.792832	1.10811	1.8605	2.84904
268.2	0.0598543	0.79763	0.733617	0.791964	1.10836	1.86086	2.84914
268.4	0.0593174	0.797877	0.734011	0.791968	1.10948	1.86086	2.8502
268.6	0.0588999	0.799464	0.734002	0.791237	1.10981	1.86176	2.85139
268.8	0.0589928	0.799514	0.73756	0.792768	1.1094	1.86164	2.85233
269	0.0583393	0.800322	0.736776	0.792317	1.10965	1.86267	2.85205
269.2	0.0590181	0.79875	0.738192	0.793271	1.10945	1.86399	2.85298
269.4	0.0593313	0.798676	0.738294	0.79319	1.1089	1.86509	2.85312
269.6	0.0587833	0.797548	0.738085	0.794608	1.10947	1.86563	2.85276
269.8	0.0584473	0.799224	0.735726	0.793289	1.10993	1.86584	2.85141
270	0.0584426	0.798288	0.735211	0.792792	1.10963	1.86782	2.85182
270.2	0.0582097	0.798217	0.734812	0.792818	1.10898	1.86702	2.85314
270.4	0.0580841	0.798462	0.734376	0.792728	1.10902	1.86641	2.8525
270.6	0.0591667	0.79852	0.735146	0.792389	1.10828	1.86661	2.85492
270.8	0.059052	0.797284	0.735534	0.794895	1.10894	1.86585	2.85719
271	0.0597522	0.79862	0.735843	0.796417	1.10963	1.8639	2.85796
271.2	0.0586437	0.79797	0.735138	0.79575	1.11091	1.86385	2.85807
271.4	0.0604794	0.799086	0.736167	0.796581	1.11024	1.86331	2.85964
271.6	0.060678	0.799664	0.735344	0.796204	1.11209	1.86361	2.85942
271.8	0.061139	0.799087	0.734241	0.794131	1.11153	1.8653	2.85915
272	0.0624655	0.799217	0.734741	0.792845	1.11255	1.86587	2.86018
272.2	0.0638896	0.799234	0.735636	0.793481	1.11333	1.86755	2.86035
272.4	0.0624987	0.797691	0.73444	0.793257	1.11531	1.86857	2.86101
272.6	0.0625453	0.796717	0.734014	0.794345	1.11459	1.86945	2.86184
272.8	0.0632147	0.796896	0.734582	0.794964	1.11653	1.86896	2.86247
273	0.0619675	0.797103	0.735454	0.794232	1.11556	1.86972	2.86249
273.2	0.0615633	0.799064	0.735002	0.795715	1.11486	1.86919	2.86277
273.4	0.0624538	0.798894	0.736318	0.795677	1.11468	1.8705	2.86296
273.6	0.0625735	0.800456	0.736113	0.795684	1.11493	1.87016	2.86375
273.8	0.0625922	0.80015	0.736264	0.796381	1.11371	1.87034	2.8649
274	0.0627744	0.798921	0.734118	0.797106	1.11329	1.87105	2.86615
274.2	0.0642995	0.797928	0.734352	0.795869	1.11271	1.87219	2.86715
274.4	0.0640118	0.798457	0.733128	0.795745	1.11258	1.87211	2.86766
274.6	0.0643247	0.796491	0.734703	0.794484	1.11194	1.87329	2.8677
274.8	0.0651335	0.797519	0.735449	0.793753	1.11285	1.87362	2.8681
275	0.0648798	0.79837	0.736924	0.794797	1.11449	1.87327	2.86786
275.2	0.0637065	0.797983	0.737964	0.794432	1.11494	1.87333	2.86689
275.4	0.0644967	0.797542	0.738234	0.794926	1.11583	1.87232	2.86782
275.6	0.0644618	0.798562	0.736356	0.795583	1.1168	1.87217	2.86871
275.8	0.0639434	0.799306	0.734744	0.79529	1.1163	1.87419	2.86963
276	0.0649364	0.800136	0.735255	0.795214	1.11488	1.87557	2.87103
276.2	0.0669518	0.800661	0.734428	0.795966	1.11582	1.87633	2.87318
276.4	0.067281	0.802238	0.734678	0.796156	1.11678	1.87806	2.87252
276.6	0.0680549	0.800651	0.73547	0.797131	1.1173	1.87814	2.87206
276.8	0.068181	0.799634	0.737524	0.798356	1.11821	1.87742	2.87134
277	0.0679642	0.799479	0.736103	0.797811	1.11883	1.87782	2.87057
277.2	0.0661964	0.798646	0.735637	0.798638	1.1182	1.87654	2.87081
277.4	0.0668706	0.797925	0.735926	0.79913	1.11695	1.87736	2.87281
277.6	0.0668403	0.799267	0.735277	0.798558	1.11643	1.87738	2.87418
277.8	0.0679799	0.800425	0.734094	0.798462	1.11468	1.87777	2.87422
278	0.0685933	0.800353	0.735027	0.799317	1.11528	1.87751	2.87531
278.2	0.0697219	0.800746	0.734833	0.798476	1.11531	1.87883	2.87576
278.4	0.0692001	0.798743	0.734968	0.798495	1.11438	1.87749	2.87564
278.6	0.0698043	0.798757	0.735432	0.798596	1.115	1.87871	2.87664
278.8	0.0691392	0.798547	0.736733	0.798491	1.11761	1.87861	2.87744
279	0.0698018	0.797972	0.736353	0.797779	1.11727	1.8773	2.87851
279.2	0.0702765	0.79885	0.736772	0.797436	1.1191	1.87804	2.87964
279.4	0.070578	0.799579	0.735679	0.797526	1.11928	1.87937	2.87884
279.6	0.071173	0.801574	0.735445	0.796468	1.1197	1.87882	2.87751
279.8	0.0719197	0.801414	0.733302	0.797397	1.11825	1.87844	2.87955
280	0.0704305	0.801562	0.731773	0.798385	1.1179	1.87963	2.8792
280.2	0.0701772	0.799955	0.732756	0.798644	1.11771	1.87981	2.87963
280.4	0.0704579	0.801351	0.733156	0.798449	1.11799	1.88008	2.88153
280.6	0.0701122	0.799829	0.733374	0.799445	1.11857	1.88092	2.88274
280.8	0.0706754	0.799199	0.734487	0.79938	1.11836	1.88264	2.88342
281	0.0719902	0.799065	0.73678	0.798913	1.11924	1.88287	2.8847
281.2	0.0725563	0.800494	0.736556	0.799829	1.11986	1.88246	2.88342
281.4	0.0721824	0.800259	0.736263	0.800576	1.12023	1.88293	2.88304
281.6	0.0730485	0.799336	0.735974	0.800418	1.11907	1.88346	2.88339
281.8	0.071576	0.800384	0.736018	0.799331	1.12104	1.88275	2.88354
282	0.0706538	0.799988	0.735443	0.799746	1.12167	1.88309	2.88425
282.2	0.0701826	0.799496	0.734692	0.799898	1.11964	1.88424	2.88645
282.4	0.0708741	0.800434	0.735305	0.798607	1.11931	1.88393	2.88667
282.6	0.071819	0.801883	0.735163	0.797789	1.12056	1.88306	2.88803
282.8	0.0736495	0.801104	0.735155	0.798346	1.11875	1.88242	2.8878
283	0.0740206	0.800864	0.734152	0.799178	1.11885	1.88326	2.88861
283.2	0.0758835	0.800395	0.7346	0.79778	1.12017	1.8838	2.88815
283.4	0.0748424	0.800696	0.734558	0.799985	1.12053	1.88509	2.88921
283.6	0.0737341	0.800698	0.73544	0.80096	1.1209	1.88519	2.89013
283.8	0.0730876	0.801229	0.735756	0.801741	1.12093	1.88621	2.89047
284	0.0738129	0.802256	0.73607	0.799394	1.12154	1.88707	2.89074
284.2	0.0724243	0.802306	0.735608	0.80107	1.12179	1.88679	2.89049
284.4	0.0746282	0.799983	0.73557	0.799248	1.12311	1.88664	2.89031
284.6	0.0745806	0.80018	0.7367	0.800534	1.12213	1.88858	2.89101
284.8	0.0746549	0.800794	0.736467	0.798772	1.12342	1.88838	2.89195
285	0.0759351	0.801213	0.737209	0.79988	1.12262	1.88728	2.89112
285.2	0.0771929	0.801113	0.736866	0.798205	1.12292	1.88743	2.894
285.4	0.0773643	0.802928	0.736022	0.800042	1.12235	1.88888	2.89483
285.6	0.0768821	0.80184	0.732836	0.79978	1.12357	1.88891	2.89366
285.8	0.0775556	0.801885	0.733474	0.800883	1.12224	1.89006	2.89335
286	0.0764133	0.80099	0.732702	0.801391	1.12319	1.89272	2.89395
286.2	0.0756629	0.802775	0.733124	0.803773	1.12238	1.89366	2.89232
286.4	0.0749488	0.801348	0.73453	0.803145	1.12257	1.892	2.89284
286.6	0.0764883	0.801737	0.736656	0.801497	1.12204	1.89229	2.89291
286.8	0.0764567	0.800852	0.73529	0.801193	1.12308	1.89237	2.89408
287	0.0781674	0.802192	0.736282	0.801634	1.12232	1.89249	2.89547
287.2	0.0784534	0.800957	0.735847	0.800023	1.1241	1.89185	2.89548
287.4	0.077708	0.802075	0.735293	0.800216	1.12482	1.89424	2.89644
287.6	0.0778624	0.801663	0.733578	0.801568	1.12417	1.89458	2.89795
287.8	0.0774577	0.801901	0.733865	0.801982	1.1249	1.89593	2.89749
288	0.0763415	0.801352	0.73449	0.802018	1.12601	1.89548	2.89831
288.2	0.0777891	0.802359	0.735338	0.802175	1.12619	1.89584	2.89937
288.4	0.0781189	0.801693	0.735143	0.801011	1.12443	1.89426	2.89961
288.6	0.0764551	0.802297	0.736402	0.800037	1.12535	1.89535	2.89989
288.8	0.0769557	0.802184	0.737128	0.799584	1.12488	1.89526	2.90054
289	0.0768096	0.801586	0.735349	0.798994	1.12533	1.89451	2.90017
289.2	0.0758477	0.801398	0.734286	0.799128	1.1236	1.89622	2.90114
289.4	0.0770661	0.801877	0.734456	0.799676	1.12474	1.89686	2.90188
289.6	0.0788611	0.802095	0.734528	0.801029	1.12456	1.89535	2.90247
289.8	0.0785938	0.802845	0.735891	0.801891	1.12609	1.89562	2.90425
290	0.0788988	0.804296	0.737341	0.802266	1.12596	1.89725	2.90442
290.2	0.0786741	0.804588	0.739024	0.801978	1.12716	1.8958	2.90438
290.4	0.079013	0.804119	0.738683	0.802211	1.12828	1.89665	2.90365
290.6	0.0791479	0.804608	0.737224	0.802144	1.12818	1.89737	2.904
290.8	0.0803188	0.804322	0.73508	0.802356	1.12843	1.89776	2.90326
291	0.0812113	0.804278	0.734303	0.80169	1.12662	1.89744	2.90396
291.2	0.0820685	0.803226	0.733612	0.80147	1.12631	1.89724	2.90574
291.4	0.082324	0.8038	0.734421	0.80137	1.12526	1.89786	2.90753
291.6	0.0820563	0.804164	0.7363	0.801802	1.12674	1.89835	2.9087
291.8	0.0827781	0.803806	0.73743	0.800159	1.12523	1.89894	2.90961
292	0.0823125	0.802608	0.738779	0.801433	1.12701	1.89973	2.90961
292.2	0.0828396	0.803752	0.739426	0.801849	1.12686	1.89998	2.9103
292.4	0.0832156	0.803488	0.739482	0.802493	1.12802	1.90031	2.90921
292.6	0.0824428	0.801475	0.738536	0.80119	1.1265	1.90076	2.90922
292.8	0.0814697	0.801748	0.738963	0.802718	1.12723	1.90012	2.9089
293	0.0829824	0.802384	0.738099	0.802023	1.12784	1.9003	2.9099
293.2	0.0829815	0.802195	0.737374	0.801984	1.12885	1.90307	2.90973
293.4	0.0821469	0.801781	0.737172	0.803056	1.1278	1.9044	2.91163
293.6	0.0838858	0.803547	0.738209	0.803118	1.1294	1.90407	2.91177
293.8	0.0843941	0.80397	0.738401	0.802437	1.12861	1.90447	2.9124
294	0.0833046	0.803462	0.73771	0.802293	1.12767	1.90395	2.91291
294.2	0.083737	0.802157	0.738045	0.801973	1.12865	1.90419	2.9132
294.4	0.0835327	0.803941	0.737027	0.800635	1.13087	1.90252	2.91368
294.6	0.0836636	0.80269	0.736931	0.801519	1.13026	1.90362	2.91462
294.8	0.0843339	0.803299	0.737015	0.802578	1.13179	1.90466	2.91466
295	0.0845695	0.802819	0.73793	0.802477	1.13268	1.9061	2.91541
295.2	0.0850357	0.80405	0.737606	0.802335	1.13315	1.90505	2.91398
295.4	0.0855319	0.801932	0.739372	0.801576	1.13289	1.90609	2.91274
295.6	0.0848733	0.803925	0.738747	0.800849	1.13368	1.90626	2.91338
295.8	0.0856614	0.802705	0.737378	0.799995	1.1325	1.90708	2.91338
296	0.0856002	0.803312	0.736961	0.800443	1.13183	1.90648	2.91342
296.2	0.0843608	0.80398	0.737362	0.801858	1.12992	1.90647	2.91512
296.4	0.0858916	0.804983	0.736377	0.802565	1.12889	1.90672	2.91634
296.6	0.0871966	0.803365	0.736194	0.802218	1.12833	1.90735	2.91557
296.8	0.0854307	0.804073	0.73846	0.801484	1.12962	1.90679	2.91698
297	0.0861428	0.80333	0.738749	0.801987	1.13072	1.90726	2.91736
297.2	0.0876346	0.804133	0.738803	0.801595	1.13133	1.90747	2.91751
297.4	0.0878848	0.803925	0.738735	0.801355	1.13231	1.90761	2.9188
297.6	0.0881091	0.804107	0.738084	0.802265	1.13295	1.9084	2.92008
297.8	0.0891236	0.804229	0.737111	0.804123	1.13141	1.90874	2.92
298	0.0894815	0.805218	0.736252	0.803665	1.13089	1.90997	2.9202
298.2	0.0891027	0.803283	0.736461	0.804011	1.13167	1.90989	2.92063
298.4	0.088539	0.804234	0.735959	0.804308	1.13145	1.91115	2.92064
298.6	0.0879959	0.803878	0.736106	0.805455	1.13297	1.90843	2.9202
298.8	0.0877103	0.80418	0.736592	0.804268	1.1351	1.90839	2.92074
299	0.0877642	0.80394	0.737062	0.805215	1.13435	1.90785	2.92098
299.2	0.0881867	0.803573	0.736928	0.805623	1.13449	1.90938	2.92208
299.4	0.088022	0.803215	0.737288	0.805788	1.13552	1.90808	2.92227
299.6	0.086781	0.804192	0.738498	0.805314	1.13435	1.91054	2.92327
299.8	0.0870625	0.803833	0.737438	0.806181	1.13292	1.91005	2.9234
300	0.0878801	0.804558	0.737423	0.806045	1.13469	1.90969	2.92442
300.2	0.0875784	0.805113	0.736542	0.805689	1.13425	1.90986	2.92467
300.4	0.0879792	0.805106	0.736842	0.806763	1.13329	1.90985	2.92523
300.6	0.0903855	0.80577	0.736508	0.806418	1.13309	1.9097	2.92553
300.8	0.0900811	0.805019	0.736159	0.806119	1.13454	1.91106	2.92687
301	0.0895149	0.80559	0.737459	0.805772	1.1339	1.91109	2.92734
301.2	0.0884907	0.806583	0.738854	0.805132	1.13406	1.91146	2.92714
301.4	0.0887027	0.80626	0.739716	0.80506	1.1338	1.91326	2.92582
301.6	0.0890455	0.805768	0.740238	0.804689	1.13392	1.91321	2.92548
301.8	0.0892039	0.806202	0.741087	0.804782	1.13207	1.91389	2.92589
302	0.0896289	0.805229	0.740638	0.804484	1.13195	1.91356	2.92529
302.2	0.0917675	0.805184	0.739695	0.804092	1.13306	1.91348	2.92553
302.4	0.0929905	0.804608	0.739818	0.803297	1.13398	1.91361	2.9274
302.6	0.0916677	0.804179	0.738917	0.804605	1.13318	1.91413	2.92814
302.8	0.0936545	0.804002	0.738355	0.80387	1.13446	1.91479	2.92797
303	0.092875	0.804092	0.738336	0.80457	1.13536	1.91819	2.92906
303.2	0.0919593	0.804221	0.738841	0.805217	1.13441	1.91843	2.9298
303.4	0.090996	0.805436	0.738532	0.805027	1.13363	1.9183	2.9299
303.6	0.0912458	0.806753	0.739027	0.803934	1.13439	1.91896	2.93048
303.8	0.0909263	0.80711	0.739497	0.805215	1.13573	1.91881	2.93068
304	0.0917837	0.807916	0.739678	0.805011	1.13466	1.91769	2.93063
304.2	0.0924526	0.807096	0.738586	0.806429	1.13443	1.91745	2.93011
304.4	0.0915914	0.806568	0.73793	0.807978	1.13518	1.91781	2.93147
304.6	0.0923568	0.805805	0.738391	0.809027	1.13512	1.91942	2.93232
304.8	0.0908636	0.804564	0.738644	0.808651	1.13454	1.91894	2.93157
305	0.0916698	0.805262	0.737166	0.808491	1.13512	1.91967	2.93163
305.2	0.0912658	0.80742	0.737689	0.808184	1.1359	1.9197	2.93279
305.4	0.0927927	0.807265	0.737852	0.807086	1.1359	1.92072	2.9322
305.6	0.0923122	0.807858	0.737512	0.806358	1.13649	1.91927	2.93134
305.8	0.0937993	0.808527	0.737405	0.805782	1.13633	1.9197	2.93297
306	0.0931801	0.807819	0.738534	0.808169	1.13724	1.91965	2.93382
306.2	0.0942782	0.806347	0.73872	0.808359	1.13814	1.92095	2.93553
306.4	0.0943102	0.807272	0.73998	0.808173	1.13884	1.92049	2.93571
306.6	0.0956144	0.806273	0.740561	0.807153	1.13882	1.92191	2.93661
306.8	0.0948515	0.806769	0.740528	0.808001	1.13808	1.92236	2.93687
307	0.0950765	0.807169	0.740651	0.806696	1.1379	1.92323	2.93623
307.2	0.0945498	0.806174	0.740758	0.806271	1.13818	1.92287	2.93549
307.4	0.0944843	0.805738	0.739989	0.807362	1.13984	1.92304	2.93593
307.6	0.0940051	0.806976	0.740252	0.810174	1.14115	1.92321	2.93628
307.8	0.0941996	0.807607	0.74048	0.810996	1.14049	1.92344	2.93563
308	0.0947748	0.807155	0.740509	0.810095	1.1407	1.92377	2.938
308.2	0.0949375	0.807642	0.740658	0.810657	1.13984	1.92482	2.9387
308.4	0.095529	0.808606	0.74125	0.809833	1.13871	1.92446	2.93796
308.6	0.0964265	0.808926	0.741084	0.808416	1.13734	1.92317	2.93909
308.8	0.0966469	0.808742	0.741256	0.806842	1.13918	1.9236	2.94098
309	0.0961362	0.808898	0.741654	0.807545	1.13853	1.92254	2.94023
309.2	0.0962899	0.809821	0.741437	0.807186	1.1375	1.92251	2.94032
309.4	0.0965414	0.809035	0.742065	0.807734	1.13742	1.92373	2.94179
309.6	0.0949973	0.808249	0.741923	0.808392	1.13811	1.92413	2.94153
309.8	0.0964727	0.808756	0.741508	0.809084	1.13701	1.92321	2.94167
310	0.0973061	0.809225	0.741106	0.809108	1.13758	1.92381	2.94323
310.2	0.0977406	0.809713	0.742257	0.809535	1.13903	1.92484	2.9437
310.4	0.0974953	0.810554	0.74268	0.809437	1.13894	1.92456	2.94468
310.6	0.0982606	0.811549	0.743135	0.808156	1.13993	1.92701	2.9457
310.8	0.0974124	0.811864	0.7442	0.807733	1.14123	1.92744	2.94685
311	0.0973477	0.811549	0.743933	0.807681	1.14136	1.92738	2.94548
311.2	0.0968412	0.811889	0.742493	0.807303	1.14118	1.92719	2.94495
311.4	0.0979145	0.810891	0.740417	0.807736	1.14195	1.92878	2.94562
311.6	0.0984073	0.810994	0.739656	0.809352	1.14016	1.92742	2.94482
311.8	0.0991398	0.809635	0.739445	0.809899	1.13978	1.92934	2.94449
312	0.0995184	0.809228	0.74001	0.80911	1.13943	1.93003	2.94586
312.2	0.100386	0.809369	0.740933	0.809373	1.13905	1.93008	2.94793
312.4	0.100299	0.808965	0.741791	0.808426	1.13861	1.92983	2.94687
312.6	0.0999037	0.808489	0.741673	0.807806	1.14018	1.9292	2.94772
312.8	0.0997728	0.810004	0.742128	0.808379	1.14083	1.92846	2.94718
313	0.100637	0.810987	0.742151	0.809834	1.14045	1.92802	2.94683
313.2	0.101196	0.810458	0.7412	0.809244	1.14174	1.92841	2.94628
313.4	0.101745	0.811	0.740634	0.809971	1.14278	1.92718	2.94706
313.6	0.101912	0.812248	0.741942	0.810127	1.14209	1.92818	2.94686
313.8	0.102536	0.811435	0.74137	0.809646	1.1414	1.92914	2.94734
314	0.102149	0.811093	0.739891	0.809467	1.14386	1.92831	2.94826
314.2	0.0999658	0.811238	0.741612	0.808861	1.14449	1.92923	2.94782
314.4	0.0997349	0.811098	0.742471	0.808016	1.14476	1.93081	2.9485
314.6	0.100842	0.810053	0.741167	0.808282	1.14432	1.931	2.95023
314.8	0.101083	0.810858	0.739797	0.808999	1.14527	1.93082	2.95063
315	0.102047	0.811126	0.742052	0.808019	1.14342	1.9337	2.95032
315.2	0.102986	0.811802	0.742087	0.80873	1.14318	1.9331	2.95112
315.4	0.102855	0.812238	0.74247	0.810286	1.14284	1.93334	2.95065
315.6	0.103828	0.812827	0.74289	0.809581	1.14337	1.93353	2.94968
315.8	0.103247	0.813039	0.743587	0.808265	1.14368	1.93343	2.95075
316	0.101697	0.81291	0.742457	0.809184	1.14452	1.93288	2.95113
316.2	0.103186	0.812212	0.743137	0.809009	1.14454	1.93422	2.95136
316.4	0.104542	0.812199	0.741861	0.806591	1.14449	1.93352	2.95286
316.6	0.103947	0.811071	0.743096	0.806154	1.14485	1.93386	2.95333
316.8	0.103486	0.81045	0.743254	0.806894	1.14503	1.93453	2.95254
317	0.104412	0.810702	0.744274	0.806511	1.1456	1.93419	2.95187
317.2	0.103702	0.809641	0.743018	0.806212	1.14533	1.93289	2.95308
317.4	0.101582	0.810244	0.743966	0.808473	1.14551	1.93443	2.95169
317.6	0.101526	0.810531	0.741836	0.808071	1.1472	1.93429	2.95261
317.8	0.102836	0.810151	0.741936	0.807876	1.14604	1.93515	2.95299
318	0.102255	0.810434	0.739933	0.808363	1.14615	1.93604	2.95273
318.2	0.102939	0.812122	0.74022	0.80836	1.14622	1.93646	2.95212
318.4	0.104464	0.811862	0.740074	0.807163	1.14582	1.93573	2.95163
318.6	0.106033	0.812053	0.740329	0.808478	1.14435	1.93738	2.95236
318.8	0.105934	0.812064	0.740253	0.809519	1.1454	1.93787	2.95351
319	0.108097	0.811124	0.742079	0.809035	1.14469	1.93877	2.95524
319.2	0.108074	0.811216	0.741043	0.809302	1.14476	1.93941	2.95441
319.4	0.107911	0.810847	0.74145	0.809086	1.14514	1.93953	2.95569
319.6	0.106341	0.812089	0.742997	0.809208	1.14567	1.93887	2.95604
319.8	0.106485	0.81255	0.743635	0.808503	1.14551	1.93781	2.95571
320	0.105027	0.813419	0.743718	0.807086	1.14623	1.93704	2.95539
320.2	0.106172	0.813032	0.743733	0.806998	1.1467	1.93692	2.95757
320.4	0.106247	0.81375	0.744361	0.807285	1.1465	1.93744	2.95861
320.6	0.106833	0.813266	0.743537	0.806705	1.14655	1.93793	2.95831
320.8	0.107552	0.813922	0.74302	0.805706	1.14696	1.93862	2.95861
321	0.109005	0.813119	0.743212	0.806673	1.14607	1.93922	2.95926
321.2	0.108882	0.813627	0.744821	0.805641	1.14598	1.94022	2.95972
321.4	0.108864	0.813611	0.744429	0.80562	1.1463	1.93981	2.95994
321.6	0.10925	0.814153	0.745294	0.8063	1.14684	1.93936	2.95979
321.8	0.108278	0.812648	0.744901	0.807072	1.14818	1.93957	2.96014
322	0.108545	0.813313	0.745295	0.806664	1.14963	1.93822	2.96064
322.2	0.109271	0.812795	0.744407	0.807293	1.14976	1.93845	2.95982
322.4	0.108652	0.812692	0.744838	0.807508	1.14965	1.94002	2.96024
322.6	0.108628	0.81238	0.74486	0.806955	1.14955	1.9405	2.96029
322.8	0.109842	0.813209	0.745548	0.807585	1.15033	1.94027	2.96143
323	0.108813	0.813975	0.745063	0.809043	1.14971	1.94215	2.96328
323.2	0.107183	0.812885	0.745439	0.80988	1.14981	1.94133	2.96345
323.4	0.10851	0.812671	0.744853	0.810266	1.15055	1.9413	2.96382
323.6	0.107988	0.81224	0.744431	0.810448	1.15066	1.94202	2.96544
323.8	0.108128	0.812199	0.745203	0.80941	1.14969	1.94299	2.96527
324	0.108486	0.812309	0.744732	0.809353	1.15053	1.94347	2.9639
324.2	0.109098	0.81328	0.745241	0.808866	1.15033	1.94398	2.9652
324.4	0.108941	0.812701	0.745429	0.807538	1.14997	1.9455	2.96506
324.6	0.109899	0.813356	0.745529	0.806807	1.14899	1.94529	2.96455
324.8	0.109082	0.813619	0.745538	0.806565	1.14981	1.94657	2.96457
325	0.110036	0.811918	0.746677	0.80648	1.15015	1.94573	2.96648
325.2	0.109976	0.812577	0.745923	0.805997	1.15125	1.94698	2.96671
325.4	0.110405	0.813386	0.745828	0.805685	1.1523	1.94529	2.96681
325.6	0.110757	0.812534	0.746648	0.805991	1.15365	1.94555	2.96711
325.8	0.111067	0.812804	0.747142	0.806936	1.15291	1.94407	2.96827
326	0.110173	0.813626	0.74761	0.806139	1.15174	1.94556	2.9687
326.2	0.111016	0.813738	0.74768	0.806545	1.15267	1.94431	2.96922
326.4	0.111621	0.813727	0.748408	0.806645	1.1502	1.94499	2.971
326.6	0.11095	0.814686	0.747666	0.806493	1.14973	1.94495	2.97139
326.8	0.111055	0.814299	0.746972	0.804862	1.14988	1.9447	2.97186
327	0.111091	0.815165	0.747183	0.80602	1.1513	1.94303	2.97005
327.2	0.111249	0.813703	0.747228	0.805541	1.14941	1.94394	2.97042
327.4	0.111089	0.813946	0.746884	0.806225	1.15201	1.94325	2.96943
327.6	0.112277	0.813072	0.746322	0.80572	1.15203	1.9439	2.96969
327.8	0.113219	0.813579	0.747827	0.805724	1.15091	1.94637	2.96852
328	0.113478	0.81311	0.746959	0.80408	1.1503	1.947	2.96998
328.2	0.113751	0.814438	0.747263	0.804515	1.15014	1.94684	2.97089
328.4	0.113969	0.815096	0.747312	0.804056	1.14953	1.94755	2.97125
328.6	0.113307	0.814997	0.748726	0.805575	1.15123	1.9478	2.97096
328.8	0.113152	0.814485	0.746801	0.806254	1.15156	1.94656	2.9732
329	0.113123	0.814467	0.746404	0.807669	1.15263	1.94732	2.97333
329.2	0.113478	0.814467	0.748266	0.807936	1.15266	1.94818	2.97404
329.4	0.114113	0.813464	0.747805	0.808656	1.15352	1.94871	2.97586
329.6	0.115293	0.815059	0.746183	0.808235	1.15204	1.94873	2.97623
329.8	0.115071	0.815431	0.748428	0.808685	1.15201	1.94903	2.97591
330	0.11697	0.816691	0.748911	0.808425	1.15131	1.94886	2.97568
330.2	0.116882	0.816684	0.746798	0.808032	1.15193	1.94889	2.97451
330.4	0.116026	0.816559	0.746859	0.808393	1.15151	1.94863	2.97288
330.6	0.114382	0.814368	0.748564	0.808564	1.1516	1.94923	2.97382
330.8	0.115558	0.815178	0.746015	0.809176	1.15278	1.94963	2.97381
331	0.114101	0.813895	0.745425	0.80904	1.15382	1.94961	2.97464
331.2	0.113229	0.812813	0.746712	0.809188	1.1542	1.94973	2.97526
331.4	0.113865	0.814238	0.747281	0.808258	1.15321	1.95096	2.97594
331.6	0.115466	0.815594	0.747007	0.808067	1.15381	1.94968	2.97618
331.8	0.114584	0.815302	0.747073	0.806977	1.15364	1.94999	2.97591
332	0.115716	0.814595	0.747589	0.807178	1.15289	1.95162	2.97565
332.2	0.11668	0.814836	0.747302	0.808497	1.15252	1.95177	2.976
332.4	0.117554	0.814046	0.747215	0.809364	1.15393	1.95198	2.9776
332.6	0.116543	0.814836	0.747098	0.809064	1.15476	1.95289	2.97817
332.8	0.117737	0.814907	0.747557	0.809699	1.15516	1.95343	2.97976
333	0.117775	0.816233	0.748231	0.808016	1.1558	1.95436	2.98061
333.2	0.117996	0.816227	0.748905	0.807404	1.15619	1.954	2.98136
333.4	0.117107	0.815551	0.747878	0.80786	1.15616	1.95392	2.98136
333.6	0.118162	0.814436	0.746769	0.807992	1.15487	1.95448	2.98119
333.8	0.118023	0.814769	0.746613	0.808796	1.1545	1.95483	2.98084
334	0.11798	0.813653	0.745772	0.809486	1.15413	1.95325	2.98084
334.2	0.118517	0.813497	0.744181	0.809158	1.15487	1.9543	2.97988
334.4	0.120186	0.815004	0.744564	0.809566	1.15521	1.95409	2.97937
334.6	0.120051	0.816216	0.744957	0.810453	1.15498	1.95483	2.98009
334.8	0.119643	0.815984	0.745129	0.809707	1.1554	1.95575	2.9805
335	0.120576	0.817479	0.744829	0.810546	1.15623	1.95518	2.98117
335.2	0.120719	0.818154	0.745102	0.811	1.15615	1.95443	2.9808
335.4	0.119328	0.818197	0.74587	0.809408	1.15498	1.95559	2.98232
335.6	0.11998	0.817495	0.746515	0.809601	1.15525	1.95459	2.98226
335.8	0.120779	0.817426	0.747792	0.809894	1.15544	1.95379	2.98239
336	0.120786	0.816461	0.747798	0.810506	1.15455	1.95473	2.98266
336.2	0.121818	0.817348	0.747557	0.810295	1.15512	1.95685	2.98416
336.4	0.122888	0.815824	0.746553	0.81241	1.15602	1.9552	2.98346
336.6	0.121067	0.816251	0.746601	0.812217	1.15765	1.95651	2.98463
336.8	0.120744	0.817237	0.746057	0.811648	1.15783	1.95584	2.98502
337	0.119179	0.816628	0.745651	0.811442	1.15848	1.95751	2.98533
337.2	0.117782	0.815327	0.746924	0.811404	1.15745	1.95587	2.9861
337.4	0.117215	0.816542	0.748694	0.810382	1.15804	1.95692	2.98843
337.6	0.119301	0.816411	0.749191	0.810774	1.15766	1.95693	2.98848
337.8	0.120138	0.814661	0.747877	0.811527	1.15802	1.95841	2.98837
338	0.120509	0.81531	0.748886	0.811086	1.15727	1.95884	2.98948
338.2	0.121915	0.815673	0.748503	0.812104	1.15687	1.96103	2.99035
338.4	0.123003	0.815612	0.748534	0.812814	1.15655	1.96041	2.98938
338.6	0.122319	0.815358	0.748564	0.81287	1.15624	1.96037	2.98975
338.8	0.122282	0.816759	0.748442	0.812659	1.15543	1.959	2.99054
339	0.122495	0.816835	0.749346	0.812652	1.15594	1.95842	2.98979
339.2	0.122139	0.817072	0.748361	0.81153	1.15709	1.9576	2.99012
339.4	0.121578	0.817522	0.746622	0.80988	1.15705	1.95878	2.98906
339.6	0.122631	0.817959	0.747472	0.810591	1.1568	1.95942	2.98879
339.8	0.123397	0.818047	0.747513	0.811668	1.15708	1.96138	2.98922
340	0.124873	0.81774	0.746804	0.812843	1.15698	1.96123	2.99092
340.2	0.126354	0.818189	0.747483	0.814134	1.15583	1.96039	2.99112
340.4	0.127125	0.818319	0.748851	0.81566	1.15542	1.96126	2.99157
340.6	0.126619	0.818739	0.747581	0.814978	1.15614	1.96043	2.99288
340.8	0.126908	0.818228	0.748699	0.815479	1.15679	1.9601	2.99369
341	0.127038	0.818708	0.747979	0.815504	1.1575	1.96107	2.99321
341.2	0.125938	0.818851	0.748638	0.81387	1.15969	1.961	2.99192
341.4	0.1257	0.818632	0.748818	0.813155	1.15947	1.95975	2.99226
341.6	0.126386	0.817525	0.749207	0.813144	1.15999	1.9599	2.99103
341.8	0.127011	0.81688	0.748921	0.812115	1.159	1.961	2.98889
342	0.126172	0.816904	0.749421	0.812192	1.1603	1.9594	2.9887
342.2	0.12635	0.816142	0.74872	0.8141	1.15919	1.96147	2.98699
342.4	0.126866	0.815435	0.747682	0.814375	1.15856	1.96187	2.98779
342.6	0.12615	0.815925	0.748284	0.813924	1.15709	1.96315	2.98816
342.8	0.123935	0.816762	0.74913	0.813542	1.15725	1.96145	2.98868
343	0.124165	0.816683	0.750033	0.814146	1.15462	1.96274	2.98878
343.2	0.124165	0.817333	0.750517	0.813166	1.15607	1.96152	2.99046
343.4	0.124143	0.817778	0.750234	0.812361	1.15796	1.96285	2.98998
343.6	0.126182	0.817715	0.748556	0.809093	1.15863	1.96422	2.99142
343.8	0.128164	0.816915	0.748472	0.80705	1.15946	1.96579	2.993
344	0.129302	0.81632	0.74705	0.803218	1.16137	1.9657	2.99343
344.2	0.130417	0.815295	0.748087	0.800952	1.16045	1.96583	2.99525
344.4	0.130079	0.815442	0.749729	0.799039	1.16038	1.96634	2.99523
344.6	0.128558	0.815566	0.750908	0.801153	1.16247	1.96476	2.9949
344.8	0.128486	0.815895	0.750852	0.799747	1.16199	1.96566	2.99525
345	0.128093	0.817652	0.751461	0.800705	1.16131	1.96678	2.9945
345.2	0.12775	0.817824	0.750092	0.800821	1.16175	1.9682	2.99504
345.4	0.129582	0.817012	0.750986	0.801748	1.16111	1.9677	2.99554
345.6	0.130619	0.817138	0.75082	0.801243	1.15938	1.96849	2.99666
345.8	0.130604	0.818354	0.751809	0.801842	1.16108	1.96809	2.99655
346	0.129972	0.817248	0.752136	0.801593	1.16092	1.96854	2.9984
346.2	0.130861	0.817998	0.752225	0.801364	1.16	1.96797	2.99752
346.4	0.13076	0.818487	0.750813	0.801012	1.16042	1.96853	2.99919
346.6	0.130211	0.818365	0.751118	0.801159	1.16038	1.96767	2.99833
346.8	0.130574	0.816547	0.750039	0.802475	1.15892	1.9676	2.99761
347	0.131564	0.817202	0.748442	0.802865	1.15942	1.96602	2.99861
347.2	0.130139	0.817769	0.748399	0.803517	1.16017	1.96647	3.00045
347.4	0.130109	0.818383	0.748401	0.803914	1.15982	1.96671	2.99914
347.6	0.129189	0.818337	0.74787	0.803383	1.16114	1.96755	3.00004
347.8	0.130994	0.819121	0.748368	0.80308	1.16138	1.96658	3.00082
348	0.13068	0.81786	0.750495	0.801195	1.16159	1.96834	2.99946
348.2	0.131011	0.81752	0.750567	0.80163	1.1617	1.96875	2.99855
348.4	0.130458	0.81697	0.750309	0.801367	1.16222	1.96962	2.99975
348.6	0.132473	0.815803	0.750164	0.803115	1.16048	1.96979	3.00041
348.8	0.131032	0.815648	0.749869	0.803425	1.16172	1.97155	3.00226
349	0.132666	0.816105	0.750338	0.804559	1.16211	1.96995	3.00246
349.2	0.132589	0.815309	0.750551	0.80417	1.16196	1.97009	3.00236
349.4	0.134093	0.815618	0.750465	0.804057	1.16278	1.9685	3.00294
349.6	0.134	0.815997	0.750682	0.80315	1.1645	1.96864	3.00204
349.8	0.133212	0.817148	0.750321	0.803162	1.16198	1.96861	3.00106
350	0.132344	0.818438	0.748674	0.803399	1.16268	1.96915	3.00064
350.2	0.132462	0.818757	0.749418	0.803583	1.16371	1.96953	3.00086
350.4	0.132268	0.818172	0.749172	0.803714	1.16234	1.97078	3.00095
350.6	0.132743	0.819379	0.749542	0.802838	1.16158	1.97096	3.00197
350.8	0.133476	0.817884	0.749293	0.802418	1.16456	1.97073	3.00251
351	0.134559	0.817821	0.750946	0.802483	1.16418	1.9711	3.00396
351.2	0.134915	0.817196	0.75021	0.803	1.16373	1.97068	3.00488
351.4	0.134722	0.818015	0.750884	0.802887	1.16513	1.96987	3.00519
351.6	0.134427	0.817916	0.750144	0.804379	1.16513	1.97099	3.00429
351.8	0.134404	0.818167	0.750592	0.804635	1.16479	1.97183	3.00542
352	0.132796	0.818023	0.750632	0.804745	1.165	1.97121	3.00593
352.2	0.133771	0.819283	0.749917	0.803325	1.1663	1.97267	3.00648
352.4	0.134622	0.818484	0.751017	0.803082	1.16692	1.97271	3.00694
352.6	0.134308	0.81798	0.752202	0.802217	1.16753	1.97128	3.00857
352.8	0.135374	0.818095	0.751861	0.802117	1.16644	1.972	3.00793
353	0.137149	0.817718	0.749886	0.801941	1.16646	1.97447	3.00791
353.2	0.137671	0.816936	0.751111	0.803187	1.16494	1.97505	3.00716
353.4	0.138509	0.817663	0.749515	0.80355	1.16454	1.97669	3.00733
353.6	0.139159	0.817527	0.749536	0.803139	1.16316	1.97636	3.00782
353.8	0.140715	0.818066	0.750895	0.802989	1.16435	1.97529	3.00876
354	0.140483	0.817758	0.752389	0.803328	1.16386	1.97468	3.0084
354.2	0.140882	0.820085	0.751788	0.802607	1.16526	1.97278	3.00982
354.4	0.139798	0.820216	0.753715	0.802472	1.16572	1.97172	3.00915
354.6	0.140375	0.820166	0.752903	0.802609	1.16695	1.97356	3.00887
354.8	0.139562	0.820802	0.751395	0.803139	1.16728	1.97394	3.00935
355	0.139251	0.82108	0.750925	0.80327	1.16783	1.97353	3.01019
355.2	0.138443	0.819419	0.750958	0.804416	1.16773	1.9753	3.00987
355.4	0.138551	0.820283	0.749721	0.806099	1.16769	1.97562	3.0107
355.6	0.139133	0.821087	0.751216	0.805449	1.16809	1.97581	3.01148
355.8	0.139467	0.8201	0.752979	0.804554	1.16785	1.97579	3.01023
356	0.140465	0.82084	0.753901	0.804581	1.16709	1.97588	3.01108
356.2	0.141663	0.821216	0.754507	0.804549	1.16727	1.97585	3.01023
356.4	0.141471	0.820291	0.754416	0.802685	1.16764	1.97661	3.01004
356.6	0.14197	0.820646	0.75309	0.803231	1.16761	1.97582	3.00938
356.8	0.141167	0.820262	0.752094	0.804735	1.16679	1.97652	3.0091
357	0.141775	0.81897	0.752002	0.804466	1.1673	1.9772	3.00935
357.2	0.141056	0.818265	0.752156	0.80399	1.16705	1.97713	3.01231
357.4	0.141816	0.817778	0.751687	0.804546	1.16691	1.97821	3.01327
357.6	0.140777	0.818925	0.752628	0.804921	1.16655	1.97925	3.01428
357.8	0.142343	0.819396	0.752686	0.803881	1.16841	1.97793	3.01605
358	0.142642	0.820113	0.751933	0.803944	1.16858	1.97795	3.01483
358.2	0.143594	0.820357	0.750983	0.803478	1.16838	1.97785	3.01394
358.4	0.142559	0.820656	0.752101	0.804143	1.16811	1.97682	3.01402
358.6	0.143885	0.819777	0.751691	0.804503	1.1695	1.97611	3.01519
358.8	0.142174	0.820052	0.751579	0.805754	1.16927	1.97755	3.01469
359	0.141429	0.820059	0.752013	0.805662	1.16848	1.97857	3.01592
359.2	0.141431	0.820685	0.75191	0.805367	1.16763	1.97904	3.01558
359.4	0.142795	0.821073	0.751218	0.80491	1.16716	1.97901	3.01543
359.6	0.140751	0.820091	0.751898	0.804627	1.16686	1.98046	3.01497
359.8	0.141422	0.820394	0.75183	0.805079	1.16583	1.98017	3.01544
360	0.141239	0.820675	0.752717	0.804528	1.16695	1.98024	3.01413
360.2	0.141915	0.819737	0.752974	0.805829	1.16789	1.98039	3.0151
360.4	0.142191	0.81942	0.753342	0.805711	1.16877	1.98186	3.01588
360.6	0.144654	0.818822	0.753034	0.805105	1.16728	1.9813	3.01502
360.8	0.146225	0.819064	0.75253	0.804862	1.16865	1.98098	3.01548
361	0.147636	0.818653	0.752317	0.806605	1.16911	1.98093	3.01723
361.2	0.147795	0.819218	0.752083	0.805784	1.16892	1.98093	3.01718
361.4	0.147805	0.818154	0.752618	0.806206	1.16865	1.98102	3.01794
361.6	0.148313	0.819798	0.752009	0.806755	1.17024	1.98123	3.01826
361.8	0.148336	0.81998	0.752405	0.806638	1.1694	1.98128	3.01906
362	0.147235	0.820684	0.751366	0.806638	1.16855	1.98115	3.01849
362.2	0.147196	0.821124	0.752666	0.807834	1.16947	1.98143	3.01882
362.4	0.148478	0.823082	0.751273	0.808032	1.16886	1.97973	3.01825
362.6	0.147625	0.821772	0.751322	0.809019	1.16822	1.98004	3.01893
362.8	0.147216	0.822292	0.751822	0.808432	1.16738	1.97974	3.01811
363	0.147569	0.821992	0.752413	0.807235	1.16888	1.97988	3.01916
363.2	0.148462	0.822261	0.751835	0.806177	1.16813	1.979	3.01871
363.4	0.14704	0.821853	0.752784	0.805674	1.16962	1.98114	3.01958
363.6	0.146687	0.823162	0.753117	0.804379	1.1701	1.98162	3.01921
363.8	0.147217	0.822424	0.751948	0.804558	1.17073	1.98248	3.02027
364	0.147124	0.822113	0.751823	0.805386	1.17045	1.98188	3.01947
364.2	0.147047	0.821589	0.751722	0.805363	1.17048	1.98292	3.02059
364.4	0.147966	0.821851	0.751956	0.806067	1.16972	1.98138	3.02049
364.6	0.14945	0.821097	0.751099	0.806327	1.16998	1.98017	3.02187
364.8	0.150172	0.821407	0.752261	0.806195	1.17078	1.98119	3.02122
365	0.150819	0.820972	0.752208	0.806806	1.16899	1.98204	3.02222
365.2	0.151202	0.821084	0.751538	0.808002	1.16964	1.98142	3.02201
365.4	0.15241	0.821758	0.75158	0.80677	1.16968	1.98314	3.02294
365.6	0.152861	0.823051	0.754039	0.807836	1.16896	1.98404	3.02245
365.8	0.153069	0.822908	0.754388	0.807582	1.16811	1.98313	3.02251
366	0.152785	0.824266	0.754243	0.806822	1.16899	1.984	3.02302
366.2	0.151969	0.823675	0.755392	0.806081	1.16772	1.98522	3.02291
366.4	0.150103	0.82273	0.754063	0.807149	1.16809	1.98488	3.02337
366.6	0.148948	0.822856	0.753047	0.807298	1.16904	1.98564	3.02226
366.8	0.149239	0.822873	0.751687	0.807279	1.17011	1.98885	3.02208
367	0.148946	0.821628	0.751462	0.808464	1.17056	1.98924	3.02212
367.2	0.149271	0.822173	0.751437	0.807729	1.17204	1.98941	3.02285
367.4	0.150292	0.823462	0.752488	0.807426	1.17198	1.99002	3.02024
367.6	0.151218	0.822235	0.751671	0.807762	1.17083	1.99098	3.02142
367.8	0.149976	0.822264	0.753647	0.808181	1.17062	1.9879	3.02375
368	0.151903	0.822144	0.754392	0.807626	1.17005	1.98669	3.02294
368.2	0.153158	0.822184	0.755141	0.808696	1.16945	1.98653	3.02269
368.4	0.153364	0.820995	0.754419	0.808005	1.17006	1.9853	3.02453
368.6	0.152775	0.820797	0.756115	0.807875	1.17095	1.98466	3.02571
368.8	0.154368	0.821018	0.75515	0.80825	1.17	1.98585	3.02418
369	0.153553	0.82169	0.754457	0.808815	1.1704	1.98667	3.02408
369.2	0.15228	0.822019	0.753487	0.808845	1.17115	1.98664	3.02461
369.4	0.152082	0.822594	0.754438	0.809485	1.17245	1.98756	3.02433
369.6	0.15298	0.823352	0.754272	0.808988	1.17222	1.98813	3.02397
369.8	0.153467	0.823854	0.752613	0.808853	1.17387	1.9882	3.02411
370	0.153986	0.823338	0.75491	0.807375	1.174	1.98717	3.02405
370.2	0.154175	0.823687	0.756339	0.806834	1.17447	1.9889	3.01969
370.4	0.155348	0.82284	0.754747	0.807435	1.17238	1.98891	3.01734
370.6	0.155836	0.822587	0.753616	0.807742	1.17348	1.98905	3.01312
370.8	0.154109	0.821792	0.755453	0.808531	1.17392	1.98776	3.0108
371	0.154495	0.822522	0.753108	0.809865	1.17345	1.989	3.0094
371.2	0.155486	0.821947	0.75241	0.811569	1.17254	1.98841	3.01166
371.4	0.154679	0.822418	0.753881	0.812257	1.17331	1.98913	3.0121
371.6	0.154841	0.822359	0.755011	0.811954	1.17229	1.98778	3.01438
371.8	0.15443	0.822182	0.755374	0.811109	1.17183	1.98857	3.01432
372	0.154499	0.821082	0.755849	0.810418	1.17218	1.98941	3.01403
372.2	0.154908	0.819501	0.755627	0.809697	1.17276	1.98926	3.01322
372.4	0.155071	0.819475	0.755865	0.807671	1.17311	1.98796	3.01366
372.6	0.155007	0.818197	0.755394	0.807994	1.17346	1.98983	3.01509
372.8	0.156887	0.818052	0.755081	0.807353	1.17307	1.98921	3.01587
373	0.157388	0.818205	0.75528	0.807232	1.173	1.98836	3.01709
373.2	0.156557	0.820718	0.755774	0.806971	1.17394	1.98718	3.01819
373.4	0.157545	0.820582	0.754655	0.8088	1.17379	1.98711	3.01817
373.6	0.157783	0.821947	0.753863	0.809619	1.17449	1.98674	3.01674
373.8	0.157273	0.822163	0.753976	0.809239	1.17562	1.98742	3.01685
374	0.156727	0.824113	0.754734	0.809704	1.1767	1.98764	3.0173
374.2	0.158689	0.823382	0.753934	0.809547	1.17571	1.9884	3.01819
374.4	0.15794	0.822761	0.75455	0.80942	1.17591	1.99021	3.01815
374.6	0.15815	0.824023	0.755321	0.808789	1.1761	1.99004	3.01832
374.8	0.158658	0.823984	0.755877	0.809496	1.1749	1.99096	3.01999
375	0.159102	0.824262	0.754712	0.808928	1.17479	1.99123	3.01877
375.2	0.157231	0.824051	0.755242	0.809959	1.17516	1.99162	3.01868
375.4	0.15769	0.824779	0.755657	0.810499	1.17391	1.99123	3.02028
375.6	0.158324	0.824051	0.755404	0.811482	1.17374	1.99135	3.02011
375.8	0.15928	0.823395	0.754591	0.812712	1.17434	1.99022	3.01949
376	0.160272	0.822445	0.756284	0.814244	1.17445	1.99099	3.02142
376.2	0.161069	0.822549	0.756273	0.813867	1.17389	1.99284	3.02115
376.4	0.161449	0.822992	0.756537	0.815049	1.17536	1.99343	3.01903
376.6	0.161462	0.821857	0.757686	0.813244	1.17599	1.99267	3.02004
376.8	0.160802	0.82312	0.75774	0.813381	1.17601	1.99351	3.01927
[truncated: 665 more rows]

## Sheet: NB19
Supporting Table 1 Continued: Raw data for Nanobody 19 KD calculations using biolayer interferometry
[truncated: 2,551 more rows]

[truncated: 10 more sheets: NB26, NB84, NB91, Local KD NB4, Local KD NB10, Local KD NB16, Local KD NB19, Local KD NB26, Local KD NB84, Local KD NB91]
